# Supplementary material for: The Effects of Captivity on the Mammalian Gut Microbiome
Source: Integr Comp Biol. 2017 Aug 7;57(4):690–704. doi: 10.1093/icb/icx090 (PMC5978021; doi:10.1093/icb/icx090)
Supplement: Supplementary Data [file icx090_supp.zip]

Archive with 5 entries (5 files):
- icx090_SuppTable_1.xlsx
- icx090_SuppTable_2.docx
- icx090_SuppTable_3.docx
- icx090_SuppTable_4.docx
- icx090_SuppTable_5.docx
