# Supplementary material for: The Effects of Captivity on the Mammalian Gut Microbiome
Source: Integr Comp Biol. 2017 Aug 7;57(4):690–704. doi: 10.1093/icb/icx090 (PMC5978021; doi:10.1093/icb/icx090)
Supplement: Supplementary Data [file icx090_supp.zip › icx090_SuppTable_1.xlsx]

## Sheet: captive_wild_metadata_3.28.17.t
SampleID	sequencing_platform	sequencing_facility	sequencing_run_date	collector	facility/location	country	sample_type	preservative	sex	healthy	captive_wild	LIFE_STAGE	LifeStage_HMC	Common name	Species name	date_collected	individual_ID	NCBI_taxon_id	Taxonomy_Kingdom	Taxonomy_Phylum	Taxonomy_Class	Taxonomy_Order	Taxonomy_Family	Taxonomy_Genus	Taxonomy_Species	Taxonomy_Subspecies	taxonomy_source	Species_Eltontraits	Activity-Certainty	Activity-Crepuscular	Activity-Diurnal	Activity-Nocturnal	Activity-Source	BLFamSequID	BLFamilyEnglish	BLFamilyLatin	BodyMass-Comment	BodyMass-Source	BodyMass-SpecLevel	BodyMass-Value	Diet-5Cat	Diet-Certainty	Diet-EnteredBy	Diet-Fruit	Diet-Inv	Diet-Nect	Diet-PlantO	Diet-Scav	Diet-Seed
AC622.blackhowler	Illumina MiSeq	CU Boulder	2014-02-14	Martin Kowalewski	Corrientes	Argentina	fecal	RNAlater	unknown	unknown	wild	adult	adult	Black howler	Alouatta caraya	NA	AC622	9502	Metazoa	Chordata	Mammalia	Primates	Atelidae	Alouatta	Alouatta caraya		NCBI via TaxonNamesResolver	Alouatta caraya	ABC	0	1	0	Ref_1	NA	NA	NA	NA	Ref_117	1	5862.46	NA	ABC	NA	40	0	0	60	0	0
AC668.blackhowler	Illumina MiSeq	CU Boulder	2014-02-14	Martin Kowalewski	Corrientes	Argentina	fecal	RNAlater	unknown	unknown	wild	adult	adult	Black howler	Alouatta caraya	NA	AC668	9502	Metazoa	Chordata	Mammalia	Primates	Atelidae	Alouatta	Alouatta caraya		NCBI via TaxonNamesResolver	Alouatta caraya	ABC	0	1	0	Ref_1	NA	NA	NA	NA	Ref_117	1	5862.46	NA	ABC	NA	40	0	0	60	0	0
AC673.blackhowler	Illumina MiSeq	CU Boulder	2014-02-14	Martin Kowalewski	Corrientes	Argentina	fecal	RNAlater	unknown	unknown	wild	adult	adult	Black howler	Alouatta caraya	NA	AC673	9502	Metazoa	Chordata	Mammalia	Primates	Atelidae	Alouatta	Alouatta caraya		NCBI via TaxonNamesResolver	Alouatta caraya	ABC	0	1	0	Ref_1	NA	NA	NA	NA	Ref_117	1	5862.46	NA	ABC	NA	40	0	0	60	0	0
AC674.blackhowler	Illumina MiSeq	CU Boulder	2014-02-14	Martin Kowalewski	Corrientes	Argentina	fecal	RNAlater	unknown	unknown	wild	adult	adult	Black howler	Alouatta caraya	NA	AC674	9502	Metazoa	Chordata	Mammalia	Primates	Atelidae	Alouatta	Alouatta caraya		NCBI via TaxonNamesResolver	Alouatta caraya	ABC	0	1	0	Ref_1	NA	NA	NA	NA	Ref_117	1	5862.46	NA	ABC	NA	40	0	0	60	0	0
AC679.blackhowler	Illumina MiSeq	CU Boulder	2014-02-14	Martin Kowalewski	Corrientes	Argentina	fecal	RNAlater	unknown	unknown	wild	adult	adult	Black howler	Alouatta caraya	NA	AC679	9502	Metazoa	Chordata	Mammalia	Primates	Atelidae	Alouatta	Alouatta caraya		NCBI via TaxonNamesResolver	Alouatta caraya	ABC	0	1	0	Ref_1	NA	NA	NA	NA	Ref_117	1	5862.46	NA	ABC	NA	40	0	0	60	0	0
AC680.blackhowler	Illumina MiSeq	CU Boulder	2014-02-14	Martin Kowalewski	Corrientes	Argentina	fecal	RNAlater	unknown	unknown	wild	adult	adult	Black howler	Alouatta caraya	NA	AC680	9502	Metazoa	Chordata	Mammalia	Primates	Atelidae	Alouatta	Alouatta caraya		NCBI via TaxonNamesResolver	Alouatta caraya	ABC	0	1	0	Ref_1	NA	NA	NA	NA	Ref_117	1	5862.46	NA	ABC	NA	40	0	0	60	0	0
AC683.blackhowler	Illumina MiSeq	CU Boulder	2014-02-14	Martin Kowalewski	Corrientes	Argentina	fecal	RNAlater	unknown	unknown	wild	adult	adult	Black howler	Alouatta caraya	NA	AC683	9502	Metazoa	Chordata	Mammalia	Primates	Atelidae	Alouatta	Alouatta caraya		NCBI via TaxonNamesResolver	Alouatta caraya	ABC	0	1	0	Ref_1	NA	NA	NA	NA	Ref_117	1	5862.46	NA	ABC	NA	40	0	0	60	0	0
AC684.blackhowler	Illumina MiSeq	CU Boulder	2014-02-14	Martin Kowalewski	Corrientes	Argentina	fecal	RNAlater	unknown	unknown	wild	adult	adult	Black howler	Alouatta caraya	NA	AC684	9502	Metazoa	Chordata	Mammalia	Primates	Atelidae	Alouatta	Alouatta caraya		NCBI via TaxonNamesResolver	Alouatta caraya	ABC	0	1	0	Ref_1	NA	NA	NA	NA	Ref_117	1	5862.46	NA	ABC	NA	40	0	0	60	0	0
AC685.blackhowler	Illumina MiSeq	CU Boulder	2014-02-14	Martin Kowalewski	Corrientes	Argentina	fecal	RNAlater	unknown	unknown	wild	adult	adult	Black howler	Alouatta caraya	NA	AC685	9502	Metazoa	Chordata	Mammalia	Primates	Atelidae	Alouatta	Alouatta caraya		NCBI via TaxonNamesResolver	Alouatta caraya	ABC	0	1	0	Ref_1	NA	NA	NA	NA	Ref_117	1	5862.46	NA	ABC	NA	40	0	0	60	0	0
AC691.blackhowler	Illumina MiSeq	CU Boulder	2014-02-14	Martin Kowalewski	Corrientes	Argentina	fecal	RNAlater	unknown	unknown	wild	adult	adult	Black howler	Alouatta caraya	NA	AC691	9502	Metazoa	Chordata	Mammalia	Primates	Atelidae	Alouatta	Alouatta caraya		NCBI via TaxonNamesResolver	Alouatta caraya	ABC	0	1	0	Ref_1	NA	NA	NA	NA	Ref_117	1	5862.46	NA	ABC	NA	40	0	0	60	0	0
AC693.blackhowler	Illumina MiSeq	CU Boulder	2014-02-14	Martin Kowalewski	Corrientes	Argentina	fecal	RNAlater	unknown	unknown	wild	adult	adult	Black howler	Alouatta caraya	NA	AC693	9502	Metazoa	Chordata	Mammalia	Primates	Atelidae	Alouatta	Alouatta caraya		NCBI via TaxonNamesResolver	Alouatta caraya	ABC	0	1	0	Ref_1	NA	NA	NA	NA	Ref_117	1	5862.46	NA	ABC	NA	40	0	0	60	0	0
AC711.blackhowler	Illumina MiSeq	CU Boulder	2014-02-14	Martin Kowalewski	Corrientes	Argentina	fecal	RNAlater	unknown	unknown	wild	adult	adult	Black howler	Alouatta caraya	NA	AC711	9502	Metazoa	Chordata	Mammalia	Primates	Atelidae	Alouatta	Alouatta caraya		NCBI via TaxonNamesResolver	Alouatta caraya	ABC	0	1	0	Ref_1	NA	NA	NA	NA	Ref_117	1	5862.46	NA	ABC	NA	40	0	0	60	0	0
Ahyb1000.spidermonkey	Illumina MiSeq	CU Boulder	2014-06-23	Andres Link	San Juan de Carare	Colombia	fecal	RNAlater	unknown	unknown	wild	adult	adult	Whitebellied spider monkey	Ateles hybridus	NA	Ahyb1000	129801	Metazoa	Chordata	Mammalia	Primates	Atelidae	Ateles	Ateles hybridus		NCBI via TaxonNamesResolver	Ateles hybridus	ABC	0	1	0	Ref_1	NA	NA	NA	NA	Ref_2, Ref_3	0	6394.85	NA	D1	NA	60	10	0	10	0	10
Ahyb257.spidermonkey	Illumina MiSeq	CU Boulder	2014-06-23	Andres Link	San Juan de Carare	Colombia	fecal	RNAlater	unknown	unknown	wild	adult	adult	Whitebellied spider monkey	Ateles hybridus	NA	Ahyb257	129801	Metazoa	Chordata	Mammalia	Primates	Atelidae	Ateles	Ateles hybridus		NCBI via TaxonNamesResolver	Ateles hybridus	ABC	0	1	0	Ref_1	NA	NA	NA	NA	Ref_2, Ref_3	0	6394.85	NA	D1	NA	60	10	0	10	0	10
Ahyb411.spidermonkey	Illumina MiSeq	CU Boulder	2014-06-23	Andres Link	San Juan de Carare	Colombia	fecal	RNAlater	unknown	unknown	wild	adult	adult	Whitebellied spider monkey	Ateles hybridus	NA	Ahyb411	129801	Metazoa	Chordata	Mammalia	Primates	Atelidae	Ateles	Ateles hybridus		NCBI via TaxonNamesResolver	Ateles hybridus	ABC	0	1	0	Ref_1	NA	NA	NA	NA	Ref_2, Ref_3	0	6394.85	NA	D1	NA	60	10	0	10	0	10
APAL36.mantledhowler	Illumina MiSeq	CU Boulder	2014-02-14	Katie Amato	Ometepe Island	Nicaragua	fecal	RNAlater	unknown	unknown	wild	adult	adult	Mantled howler	Alouatta palliata	NA	APAL36	30589	Metazoa	Chordata	Mammalia	Primates	Atelidae	Alouatta	Alouatta palliata		NCBI via TaxonNamesResolver	Alouatta palliata	ABC	0	1	0	Ref_1	NA	NA	NA	NA	Ref_117	1	7274.95	NA	ABC	NA	40	0	0	60	0	0
APAL37.mantledhowler	Illumina MiSeq	CU Boulder	2014-02-14	Katie Amato	Ometepe Island	Nicaragua	fecal	RNAlater	unknown	unknown	wild	adult	adult	Mantled howler	Alouatta palliata	NA	APAL37	30589	Metazoa	Chordata	Mammalia	Primates	Atelidae	Alouatta	Alouatta palliata		NCBI via TaxonNamesResolver	Alouatta palliata	ABC	0	1	0	Ref_1	NA	NA	NA	NA	Ref_117	1	7274.95	NA	ABC	NA	40	0	0	60	0	0
APAL38.mantledhowler	Illumina MiSeq	CU Boulder	2014-02-14	Katie Amato	Ometepe Island	Nicaragua	fecal	RNAlater	unknown	unknown	wild	adult	adult	Mantled howler	Alouatta palliata	NA	APAL38	30589	Metazoa	Chordata	Mammalia	Primates	Atelidae	Alouatta	Alouatta palliata		NCBI via TaxonNamesResolver	Alouatta palliata	ABC	0	1	0	Ref_1	NA	NA	NA	NA	Ref_117	1	7274.95	NA	ABC	NA	40	0	0	60	0	0
APAL39.mantledhowler	Illumina MiSeq	CU Boulder	2014-02-14	Katie Amato	Ometepe Island	Nicaragua	fecal	RNAlater	unknown	unknown	wild	adult	adult	Mantled howler	Alouatta palliata	NA	APAL39	30589	Metazoa	Chordata	Mammalia	Primates	Atelidae	Alouatta	Alouatta palliata		NCBI via TaxonNamesResolver	Alouatta palliata	ABC	0	1	0	Ref_1	NA	NA	NA	NA	Ref_117	1	7274.95	NA	ABC	NA	40	0	0	60	0	0
Apalw10.mantledhowler	Illumina MiSeq	CU Boulder	2014-09-18	Katie Amato	Ometepe Island	Nicaragua	fecal	RNAlater	unknown	unknown	wild	adult	adult	Mantled howler	Alouatta palliata	NA	Apalw10	30589	Metazoa	Chordata	Mammalia	Primates	Atelidae	Alouatta	Alouatta palliata		NCBI via TaxonNamesResolver	Alouatta palliata	ABC	0	1	0	Ref_1	NA	NA	NA	NA	Ref_117	1	7274.95	NA	ABC	NA	40	0	0	60	0	0
Apalw13.mantledhowler	Illumina MiSeq	CU Boulder	2014-09-18	Katie Amato	Ometepe Island	Nicaragua	fecal	RNAlater	unknown	unknown	wild	adult	adult	Mantled howler	Alouatta palliata	NA	Apalw13	30589	Metazoa	Chordata	Mammalia	Primates	Atelidae	Alouatta	Alouatta palliata		NCBI via TaxonNamesResolver	Alouatta palliata	ABC	0	1	0	Ref_1	NA	NA	NA	NA	Ref_117	1	7274.95	NA	ABC	NA	40	0	0	60	0	0
Apalw14.mantledhowler	Illumina MiSeq	CU Boulder	2014-09-18	Katie Amato	Ometepe Island	Nicaragua	fecal	RNAlater	unknown	unknown	wild	adult	adult	Mantled howler	Alouatta palliata	NA	Apalw14	30589	Metazoa	Chordata	Mammalia	Primates	Atelidae	Alouatta	Alouatta palliata		NCBI via TaxonNamesResolver	Alouatta palliata	ABC	0	1	0	Ref_1	NA	NA	NA	NA	Ref_117	1	7274.95	NA	ABC	NA	40	0	0	60	0	0
Apalw19.mantledhowler	Illumina MiSeq	CU Boulder	2014-09-18	Katie Amato	Ometepe Island	Nicaragua	fecal	RNAlater	unknown	unknown	wild	adult	adult	Mantled howler	Alouatta palliata	NA	Apalw19	30589	Metazoa	Chordata	Mammalia	Primates	Atelidae	Alouatta	Alouatta palliata		NCBI via TaxonNamesResolver	Alouatta palliata	ABC	0	1	0	Ref_1	NA	NA	NA	NA	Ref_117	1	7274.95	NA	ABC	NA	40	0	0	60	0	0
Apalw20.mantledhowler	Illumina MiSeq	CU Boulder	2014-09-18	Katie Amato	Ometepe Island	Nicaragua	fecal	RNAlater	unknown	unknown	wild	adult	adult	Mantled howler	Alouatta palliata	NA	Apalw20	30589	Metazoa	Chordata	Mammalia	Primates	Atelidae	Alouatta	Alouatta palliata		NCBI via TaxonNamesResolver	Alouatta palliata	ABC	0	1	0	Ref_1	NA	NA	NA	NA	Ref_117	1	7274.95	NA	ABC	NA	40	0	0	60	0	0
Apalw23.mantledhowler	Illumina MiSeq	CU Boulder	2014-09-18	Katie Amato	Ometepe Island	Nicaragua	fecal	RNAlater	unknown	unknown	wild	adult	adult	Mantled howler	Alouatta palliata	NA	Apalw23	30589	Metazoa	Chordata	Mammalia	Primates	Atelidae	Alouatta	Alouatta palliata		NCBI via TaxonNamesResolver	Alouatta palliata	ABC	0	1	0	Ref_1	NA	NA	NA	NA	Ref_117	1	7274.95	NA	ABC	NA	40	0	0	60	0	0
Apalw8.mantledhowler	Illumina MiSeq	CU Boulder	2014-09-18	Katie Amato	Ometepe Island	Nicaragua	fecal	RNAlater	unknown	unknown	wild	adult	adult	Mantled howler	Alouatta palliata	NA	Apalw8	30589	Metazoa	Chordata	Mammalia	Primates	Atelidae	Alouatta	Alouatta palliata		NCBI via TaxonNamesResolver	Alouatta palliata	ABC	0	1	0	Ref_1	NA	NA	NA	NA	Ref_117	1	7274.95	NA	ABC	NA	40	0	0	60	0	0
Apalw9.mantledhowler	Illumina MiSeq	CU Boulder	2014-09-18	Katie Amato	Ometepe Island	Nicaragua	fecal	RNAlater	unknown	unknown	wild	adult	adult	Mantled howler	Alouatta palliata	NA	Apalw9	30589	Metazoa	Chordata	Mammalia	Primates	Atelidae	Alouatta	Alouatta palliata		NCBI via TaxonNamesResolver	Alouatta palliata	ABC	0	1	0	Ref_1	NA	NA	NA	NA	Ref_117	1	7274.95	NA	ABC	NA	40	0	0	60	0	0
APF103.Gblackhowler	Illumina MiSeq	CU Boulder	2014-02-14	Katie Amato	Palenque National Park	Mexico	fecal	etoh	unknown	unknown	wild	adult	adult	Guatemalan black howler	Alouatta pigra	NA	APF103	182253	Metazoa	Chordata	Mammalia	Primates	Atelidae	Alouatta	Alouatta pigra		NCBI via TaxonNamesResolver	Alouatta pigra	ABC	0	1	0	Ref_1	NA	NA	NA	NA	Ref_117	1	7000.03	NA	ABC	NA	40	0	0	60	0	0
APF104.Gblackhowler	Illumina MiSeq	CU Boulder	2014-02-14	Katie Amato	Palenque National Park	Mexico	fecal	etoh	unknown	unknown	wild	adult	adult	Guatemalan black howler	Alouatta pigra	NA	APF104	182253	Metazoa	Chordata	Mammalia	Primates	Atelidae	Alouatta	Alouatta pigra		NCBI via TaxonNamesResolver	Alouatta pigra	ABC	0	1	0	Ref_1	NA	NA	NA	NA	Ref_117	1	7000.03	NA	ABC	NA	40	0	0	60	0	0
APF108.Gblackhowler	Illumina MiSeq	CU Boulder	2014-02-14	Katie Amato	Palenque National Park	Mexico	fecal	etoh	unknown	unknown	wild	adult	adult	Guatemalan black howler	Alouatta pigra	NA	APF108	182253	Metazoa	Chordata	Mammalia	Primates	Atelidae	Alouatta	Alouatta pigra		NCBI via TaxonNamesResolver	Alouatta pigra	ABC	0	1	0	Ref_1	NA	NA	NA	NA	Ref_117	1	7000.03	NA	ABC	NA	40	0	0	60	0	0
APF109.Gblackhowler	Illumina MiSeq	CU Boulder	2014-02-14	Katie Amato	Palenque National Park	Mexico	fecal	etoh	unknown	unknown	wild	adult	adult	Guatemalan black howler	Alouatta pigra	NA	APF109	182253	Metazoa	Chordata	Mammalia	Primates	Atelidae	Alouatta	Alouatta pigra		NCBI via TaxonNamesResolver	Alouatta pigra	ABC	0	1	0	Ref_1	NA	NA	NA	NA	Ref_117	1	7000.03	NA	ABC	NA	40	0	0	60	0	0
APF110.Gblackhowler	Illumina MiSeq	CU Boulder	2014-02-14	Katie Amato	Palenque National Park	Mexico	fecal	etoh	unknown	unknown	wild	adult	adult	Guatemalan black howler	Alouatta pigra	NA	APF110	182253	Metazoa	Chordata	Mammalia	Primates	Atelidae	Alouatta	Alouatta pigra		NCBI via TaxonNamesResolver	Alouatta pigra	ABC	0	1	0	Ref_1	NA	NA	NA	NA	Ref_117	1	7000.03	NA	ABC	NA	40	0	0	60	0	0
APF113.Gblackhowler	Illumina MiSeq	CU Boulder	2014-02-14	Katie Amato	Palenque National Park	Mexico	fecal	etoh	unknown	unknown	wild	adult	adult	Guatemalan black howler	Alouatta pigra	NA	APF113	182253	Metazoa	Chordata	Mammalia	Primates	Atelidae	Alouatta	Alouatta pigra		NCBI via TaxonNamesResolver	Alouatta pigra	ABC	0	1	0	Ref_1	NA	NA	NA	NA	Ref_117	1	7000.03	NA	ABC	NA	40	0	0	60	0	0
APF115.Gblackhowler	Illumina MiSeq	CU Boulder	2014-02-14	Katie Amato	Palenque National Park	Mexico	fecal	etoh	unknown	unknown	wild	adult	adult	Guatemalan black howler	Alouatta pigra	NA	APF115	182253	Metazoa	Chordata	Mammalia	Primates	Atelidae	Alouatta	Alouatta pigra		NCBI via TaxonNamesResolver	Alouatta pigra	ABC	0	1	0	Ref_1	NA	NA	NA	NA	Ref_117	1	7000.03	NA	ABC	NA	40	0	0	60	0	0
APF116.Gblackhowler	Illumina MiSeq	CU Boulder	2014-02-14	Katie Amato	Palenque National Park	Mexico	fecal	etoh	unknown	unknown	wild	adult	adult	Guatemalan black howler	Alouatta pigra	NA	APF116	182253	Metazoa	Chordata	Mammalia	Primates	Atelidae	Alouatta	Alouatta pigra		NCBI via TaxonNamesResolver	Alouatta pigra	ABC	0	1	0	Ref_1	NA	NA	NA	NA	Ref_117	1	7000.03	NA	ABC	NA	40	0	0	60	0	0
APF38.Gblackhowler	Illumina MiSeq	CU Boulder	2014-02-14	Katie Amato	Palenque National Park	Mexico	fecal	etoh	unknown	unknown	wild	adult	adult	Guatemalan black howler	Alouatta pigra	NA	APF38	182253	Metazoa	Chordata	Mammalia	Primates	Atelidae	Alouatta	Alouatta pigra		NCBI via TaxonNamesResolver	Alouatta pigra	ABC	0	1	0	Ref_1	NA	NA	NA	NA	Ref_117	1	7000.03	NA	ABC	NA	40	0	0	60	0	0
APX.37.Gblackhowler	Illumina MiSeq	CU Boulder	2014-02-14	Katie Amato	Palenque National Park	Mexico	fecal	etoh	unknown	unknown	wild	adult	adult	Guatemalan black howler	Alouatta pigra	NA	APX.37	182253	Metazoa	Chordata	Mammalia	Primates	Atelidae	Alouatta	Alouatta pigra		NCBI via TaxonNamesResolver	Alouatta pigra	ABC	0	1	0	Ref_1	NA	NA	NA	NA	Ref_117	1	7000.03	NA	ABC	NA	40	0	0	60	0	0
APX19.Gblackhowler	Illumina MiSeq	CU Boulder	2014-02-14	Katie Amato	Palenque National Park	Mexico	fecal	etoh	unknown	unknown	wild	adult	adult	Guatemalan black howler	Alouatta pigra	NA	APX19	182253	Metazoa	Chordata	Mammalia	Primates	Atelidae	Alouatta	Alouatta pigra		NCBI via TaxonNamesResolver	Alouatta pigra	ABC	0	1	0	Ref_1	NA	NA	NA	NA	Ref_117	1	7000.03	NA	ABC	NA	40	0	0	60	0	0
APX21.Gblackhowler	Illumina MiSeq	CU Boulder	2014-02-14	Katie Amato	Palenque National Park	Mexico	fecal	etoh	unknown	unknown	wild	adult	adult	Guatemalan black howler	Alouatta pigra	NA	APX21	182253	Metazoa	Chordata	Mammalia	Primates	Atelidae	Alouatta	Alouatta pigra		NCBI via TaxonNamesResolver	Alouatta pigra	ABC	0	1	0	Ref_1	NA	NA	NA	NA	Ref_117	1	7000.03	NA	ABC	NA	40	0	0	60	0	0
APX38.Gblackhowler	Illumina MiSeq	CU Boulder	2014-02-14	Katie Amato	Palenque National Park	Mexico	fecal	etoh	unknown	unknown	wild	adult	adult	Guatemalan black howler	Alouatta pigra	NA	APX38	182253	Metazoa	Chordata	Mammalia	Primates	Atelidae	Alouatta	Alouatta pigra		NCBI via TaxonNamesResolver	Alouatta pigra	ABC	0	1	0	Ref_1	NA	NA	NA	NA	Ref_117	1	7000.03	NA	ABC	NA	40	0	0	60	0	0
Asen1013.Vredhowler	Illumina MiSeq	CU Boulder	2014-06-23	Andres Link	San Juan de Carare	Colombia	fecal	RNAlater	unknown	unknown	wild	adult	adult	Venezuelan red howler	Alouatta seniculus	NA	Asen1013	9503	Metazoa	Chordata	Mammalia	Primates	Atelidae	Alouatta	Alouatta seniculus		NCBI via TaxonNamesResolver	Alouatta seniculus	ABC	0	1	0	Ref_1	NA	NA	NA	NA	Ref_117	1	6145.54	NA	ABC	NA	40	0	0	60	0	0
Asen1019.Vredhowler	Illumina MiSeq	CU Boulder	2014-06-23	Andres Link	San Juan de Carare	Colombia	fecal	RNAlater	unknown	unknown	wild	adult	adult	Venezuelan red howler	Alouatta seniculus	NA	Asen1019	9503	Metazoa	Chordata	Mammalia	Primates	Atelidae	Alouatta	Alouatta seniculus		NCBI via TaxonNamesResolver	Alouatta seniculus	ABC	0	1	0	Ref_1	NA	NA	NA	NA	Ref_117	1	6145.54	NA	ABC	NA	40	0	0	60	0	0
Asen1111.Vredhowler	Illumina MiSeq	CU Boulder	2014-06-23	Andres Link	San Juan de Carare	Colombia	fecal	RNAlater	unknown	unknown	wild	adult	adult	Venezuelan red howler	Alouatta seniculus	NA	Asen1111	9503	Metazoa	Chordata	Mammalia	Primates	Atelidae	Alouatta	Alouatta seniculus		NCBI via TaxonNamesResolver	Alouatta seniculus	ABC	0	1	0	Ref_1	NA	NA	NA	NA	Ref_117	1	6145.54	NA	ABC	NA	40	0	0	60	0	0
Asen1118.Vredhowler	Illumina MiSeq	CU Boulder	2014-06-23	Andres Link	San Juan de Carare	Colombia	fecal	RNAlater	unknown	unknown	wild	adult	adult	Venezuelan red howler	Alouatta seniculus	NA	Asen1118	9503	Metazoa	Chordata	Mammalia	Primates	Atelidae	Alouatta	Alouatta seniculus		NCBI via TaxonNamesResolver	Alouatta seniculus	ABC	0	1	0	Ref_1	NA	NA	NA	NA	Ref_117	1	6145.54	NA	ABC	NA	40	0	0	60	0	0
Asen685.Vredhowler	Illumina MiSeq	CU Boulder	2014-06-23	Andres Link	San Juan de Carare	Colombia	fecal	RNAlater	unknown	unknown	wild	adult	adult	Venezuelan red howler	Alouatta seniculus	NA	Asen685	9503	Metazoa	Chordata	Mammalia	Primates	Atelidae	Alouatta	Alouatta seniculus		NCBI via TaxonNamesResolver	Alouatta seniculus	ABC	0	1	0	Ref_1	NA	NA	NA	NA	Ref_117	1	6145.54	NA	ABC	NA	40	0	0	60	0	0
AsenLink1.Vredhowler	Illumina MiSeq	CU Boulder	2014-06-23	Andres Link	Yasuni Biosphere Reserve	Ecuador	fecal	RNAlater	unknown	unknown	wild	adult	adult	Venezuelan red howler	Alouatta seniculus	NA	AsenLink1	9503	Metazoa	Chordata	Mammalia	Primates	Atelidae	Alouatta	Alouatta seniculus		NCBI via TaxonNamesResolver	Alouatta seniculus	ABC	0	1	0	Ref_1	NA	NA	NA	NA	Ref_117	1	6145.54	NA	ABC	NA	40	0	0	60	0	0
AsenLink2.Vredhowler	Illumina MiSeq	CU Boulder	2014-06-23	Andres Link	Yasuni Biosphere Reserve	Ecuador	fecal	RNAlater	unknown	unknown	wild	adult	adult	Venezuelan red howler	Alouatta seniculus	NA	AsenLink2	9503	Metazoa	Chordata	Mammalia	Primates	Atelidae	Alouatta	Alouatta seniculus		NCBI via TaxonNamesResolver	Alouatta seniculus	ABC	0	1	0	Ref_1	NA	NA	NA	NA	Ref_117	1	6145.54	NA	ABC	NA	40	0	0	60	0	0
AsenLink3.Vredhowler	Illumina MiSeq	CU Boulder	2014-06-23	Andres Link	Yasuni Biosphere Reserve	Ecuador	fecal	RNAlater	unknown	unknown	wild	adult	adult	Venezuelan red howler	Alouatta seniculus	NA	AsenLink3	9503	Metazoa	Chordata	Mammalia	Primates	Atelidae	Alouatta	Alouatta seniculus		NCBI via TaxonNamesResolver	Alouatta seniculus	ABC	0	1	0	Ref_1	NA	NA	NA	NA	Ref_117	1	6145.54	NA	ABC	NA	40	0	0	60	0	0
AsenLink4.Vredhowler	Illumina MiSeq	CU Boulder	2014-06-23	Andres Link	Yasuni Biosphere Reserve	Ecuador	fecal	RNAlater	unknown	unknown	wild	adult	adult	Venezuelan red howler	Alouatta seniculus	NA	AsenLink4	9503	Metazoa	Chordata	Mammalia	Primates	Atelidae	Alouatta	Alouatta seniculus		NCBI via TaxonNamesResolver	Alouatta seniculus	ABC	0	1	0	Ref_1	NA	NA	NA	NA	Ref_117	1	6145.54	NA	ABC	NA	40	0	0	60	0	0
AsenLink5.Vredhowler	Illumina MiSeq	CU Boulder	2014-06-23	Andres Link	Yasuni Biosphere Reserve	Ecuador	fecal	RNAlater	unknown	unknown	wild	adult	adult	Venezuelan red howler	Alouatta seniculus	NA	AsenLink5	9503	Metazoa	Chordata	Mammalia	Primates	Atelidae	Alouatta	Alouatta seniculus		NCBI via TaxonNamesResolver	Alouatta seniculus	ABC	0	1	0	Ref_1	NA	NA	NA	NA	Ref_117	1	6145.54	NA	ABC	NA	40	0	0	60	0	0
AtbelzLink1.spidermonkey	Illumina MiSeq	CU Boulder	2014-06-23	Anthony Di Fiore	Yasuni Biosphere Reserve	Ecuador	fecal	RNAlater	unknown	unknown	wild	adult	adult	Whitebellied spider monkey	Ateles belzebuth	NA	AtbelzLink1	9507	Metazoa	Chordata	Mammalia	Primates	Atelidae	Ateles	Ateles belzebuth		NCBI via TaxonNamesResolver	Ateles belzebuth	ABC	0	1	0	Ref_1	NA	NA	NA	NA	Ref_117	1	5000	NA	ABC	NA	60	10	0	10	0	10
AtbelzLink2.spidermonkey	Illumina MiSeq	CU Boulder	2014-06-23	Anthony Di Fiore	Yasuni Biosphere Reserve	Ecuador	fecal	RNAlater	unknown	unknown	wild	adult	adult	Whitebellied spider monkey	Ateles belzebuth	NA	AtbelzLink2	9507	Metazoa	Chordata	Mammalia	Primates	Atelidae	Ateles	Ateles belzebuth		NCBI via TaxonNamesResolver	Ateles belzebuth	ABC	0	1	0	Ref_1	NA	NA	NA	NA	Ref_117	1	5000	NA	ABC	NA	60	10	0	10	0	10
AtbelzLink3.spidermonkey	Illumina MiSeq	CU Boulder	2014-06-23	Anthony Di Fiore	Yasuni Biosphere Reserve	Ecuador	fecal	RNAlater	unknown	unknown	wild	adult	adult	Whitebellied spider monkey	Ateles belzebuth	NA	AtbelzLink3	9507	Metazoa	Chordata	Mammalia	Primates	Atelidae	Ateles	Ateles belzebuth		NCBI via TaxonNamesResolver	Ateles belzebuth	ABC	0	1	0	Ref_1	NA	NA	NA	NA	Ref_117	1	5000	NA	ABC	NA	60	10	0	10	0	10
AtbelzLink4.spidermonkey	Illumina MiSeq	CU Boulder	2014-06-23	Anthony Di Fiore	Yasuni Biosphere Reserve	Ecuador	fecal	RNAlater	unknown	unknown	wild	adult	adult	Whitebellied spider monkey	Ateles belzebuth	NA	AtbelzLink4	9507	Metazoa	Chordata	Mammalia	Primates	Atelidae	Ateles	Ateles belzebuth		NCBI via TaxonNamesResolver	Ateles belzebuth	ABC	0	1	0	Ref_1	NA	NA	NA	NA	Ref_117	1	5000	NA	ABC	NA	60	10	0	10	0	10
AtbelzLink5.spidermonkey	Illumina MiSeq	CU Boulder	2014-06-23	Anthony Di Fiore	Yasuni Biosphere Reserve	Ecuador	fecal	RNAlater	unknown	unknown	wild	adult	adult	Whitebellied spider monkey	Ateles belzebuth	NA	AtbelzLink5	9507	Metazoa	Chordata	Mammalia	Primates	Atelidae	Ateles	Ateles belzebuth		NCBI via TaxonNamesResolver	Ateles belzebuth	ABC	0	1	0	Ref_1	NA	NA	NA	NA	Ref_117	1	5000	NA	ABC	NA	60	10	0	10	0	10
BWC2023.mantledguereza	Illumina MiSeq	CU Boulder	2014-06-23	Tony Goldberg	Kibale National Park	Uganda	fecal	RNAlater	unknown	unknown	wild	adult	adult	Mantled guereza	Colobus guereza	NA	BWC2023	33548	Metazoa	Chordata	Mammalia	Primates	Cercopithecidae	Colobus	Colobus guereza		NCBI via TaxonNamesResolver	Colobus guereza	ABC	0	1	0	Ref_1	NA	NA	NA	NA	Ref_117	1	10600	NA	ABC	NA	30	0	0	70	0	0
BWC2026.mantledguereza	Illumina MiSeq	CU Boulder	2014-06-23	Tony Goldberg	Kibale National Park	Uganda	fecal	RNAlater	unknown	unknown	wild	adult	adult	Mantled guereza	Colobus guereza	NA	BWC2026	33548	Metazoa	Chordata	Mammalia	Primates	Cercopithecidae	Colobus	Colobus guereza		NCBI via TaxonNamesResolver	Colobus guereza	ABC	0	1	0	Ref_1	NA	NA	NA	NA	Ref_117	1	10600	NA	ABC	NA	30	0	0	70	0	0
BWC2061.mantledguereza	Illumina MiSeq	CU Boulder	2014-06-23	Tony Goldberg	Kibale National Park	Uganda	fecal	RNAlater	unknown	unknown	wild	adult	adult	Mantled guereza	Colobus guereza	NA	BWC2061	33548	Metazoa	Chordata	Mammalia	Primates	Cercopithecidae	Colobus	Colobus guereza		NCBI via TaxonNamesResolver	Colobus guereza	ABC	0	1	0	Ref_1	NA	NA	NA	NA	Ref_117	1	10600	NA	ABC	NA	30	0	0	70	0	0
BWC2063.mantledguereza	Illumina MiSeq	CU Boulder	2014-06-23	Tony Goldberg	Kibale National Park	Uganda	fecal	RNAlater	unknown	unknown	wild	adult	adult	Mantled guereza	Colobus guereza	NA	BWC2063	33548	Metazoa	Chordata	Mammalia	Primates	Cercopithecidae	Colobus	Colobus guereza		NCBI via TaxonNamesResolver	Colobus guereza	ABC	0	1	0	Ref_1	NA	NA	NA	NA	Ref_117	1	10600	NA	ABC	NA	30	0	0	70	0	0
BWC2115.mantledguereza	Illumina MiSeq	CU Boulder	2014-06-23	Tony Goldberg	Kibale National Park	Uganda	fecal	RNAlater	unknown	unknown	wild	adult	adult	Mantled guereza	Colobus guereza	NA	BWC2115	33548	Metazoa	Chordata	Mammalia	Primates	Cercopithecidae	Colobus	Colobus guereza		NCBI via TaxonNamesResolver	Colobus guereza	ABC	0	1	0	Ref_1	NA	NA	NA	NA	Ref_117	1	10600	NA	ABC	NA	30	0	0	70	0	0
BWC2339.mantledguereza	Illumina MiSeq	CU Boulder	2014-06-23	Tony Goldberg	Kibale National Park	Uganda	fecal	RNAlater	unknown	unknown	wild	adult	adult	Mantled guereza	Colobus guereza	NA	BWC2339	33548	Metazoa	Chordata	Mammalia	Primates	Cercopithecidae	Colobus	Colobus guereza		NCBI via TaxonNamesResolver	Colobus guereza	ABC	0	1	0	Ref_1	NA	NA	NA	NA	Ref_117	1	10600	NA	ABC	NA	30	0	0	70	0	0
BWC2341.mantledguereza	Illumina MiSeq	CU Boulder	2014-06-23	Tony Goldberg	Kibale National Park	Uganda	fecal	RNAlater	unknown	unknown	wild	adult	adult	Mantled guereza	Colobus guereza	NA	BWC2341	33548	Metazoa	Chordata	Mammalia	Primates	Cercopithecidae	Colobus	Colobus guereza		NCBI via TaxonNamesResolver	Colobus guereza	ABC	0	1	0	Ref_1	NA	NA	NA	NA	Ref_117	1	10600	NA	ABC	NA	30	0	0	70	0	0
BWC2342.mantledguereza	Illumina MiSeq	CU Boulder	2014-06-23	Tony Goldberg	Kibale National Park	Uganda	fecal	RNAlater	unknown	unknown	wild	adult	adult	Mantled guereza	Colobus guereza	NA	BWC2342	33548	Metazoa	Chordata	Mammalia	Primates	Cercopithecidae	Colobus	Colobus guereza		NCBI via TaxonNamesResolver	Colobus guereza	ABC	0	1	0	Ref_1	NA	NA	NA	NA	Ref_117	1	10600	NA	ABC	NA	30	0	0	70	0	0
ERUB.105M.redbelliedlemur	Illumina MiSeq	CU Boulder	2014-09-18	Andrea Baden, Stacey Tecot	Ranomafana National Park	Madagascar	fecal	RNAlater	unknown	unknown	wild	adult	adult	Redbellied lemur	Eulemur rubriventer	NA	ERUB.105M	34829	Metazoa	Chordata	Mammalia	Primates	Lemuridae	Eulemur	Eulemur rubriventer		NCBI via TaxonNamesResolver	Eulemur rubriventer	ABC	0	1	0	Ref_1	NA	NA	NA	NA	Ref_117	1	1400	NA	ABC	NA	30	0	0	70	0	0
ERUB.108M.redbelliedlemur	Illumina MiSeq	CU Boulder	2014-09-18	Andrea Baden, Stacey Tecot	Ranomafana National Park	Madagascar	fecal	RNAlater	unknown	unknown	wild	adult	adult	Redbellied lemur	Eulemur rubriventer	NA	ERUB.108M	34829	Metazoa	Chordata	Mammalia	Primates	Lemuridae	Eulemur	Eulemur rubriventer		NCBI via TaxonNamesResolver	Eulemur rubriventer	ABC	0	1	0	Ref_1	NA	NA	NA	NA	Ref_117	1	1400	NA	ABC	NA	30	0	0	70	0	0
ERUB.12M.redbelliedlemur	Illumina MiSeq	CU Boulder	2014-09-18	Andrea Baden, Stacey Tecot	Ranomafana National Park	Madagascar	fecal	RNAlater	unknown	unknown	wild	adult	adult	Redbellied lemur	Eulemur rubriventer	NA	ERUB.12M	34829	Metazoa	Chordata	Mammalia	Primates	Lemuridae	Eulemur	Eulemur rubriventer		NCBI via TaxonNamesResolver	Eulemur rubriventer	ABC	0	1	0	Ref_1	NA	NA	NA	NA	Ref_117	1	1400	NA	ABC	NA	30	0	0	70	0	0
ERUB.13M.redbelliedlemur	Illumina MiSeq	CU Boulder	2014-09-18	Andrea Baden, Stacey Tecot	Ranomafana National Park	Madagascar	fecal	RNAlater	unknown	unknown	wild	adult	adult	Redbellied lemur	Eulemur rubriventer	NA	ERUB.13M	34829	Metazoa	Chordata	Mammalia	Primates	Lemuridae	Eulemur	Eulemur rubriventer		NCBI via TaxonNamesResolver	Eulemur rubriventer	ABC	0	1	0	Ref_1	NA	NA	NA	NA	Ref_117	1	1400	NA	ABC	NA	30	0	0	70	0	0
ERUB.14M.redbelliedlemur	Illumina MiSeq	CU Boulder	2014-09-18	Andrea Baden, Stacey Tecot	Ranomafana National Park	Madagascar	fecal	RNAlater	unknown	unknown	wild	adult	adult	Redbellied lemur	Eulemur rubriventer	NA	ERUB.14M	34829	Metazoa	Chordata	Mammalia	Primates	Lemuridae	Eulemur	Eulemur rubriventer		NCBI via TaxonNamesResolver	Eulemur rubriventer	ABC	0	1	0	Ref_1	NA	NA	NA	NA	Ref_117	1	1400	NA	ABC	NA	30	0	0	70	0	0
ERUB.20M.redbelliedlemur	Illumina MiSeq	CU Boulder	2014-09-18	Andrea Baden, Stacey Tecot	Ranomafana National Park	Madagascar	fecal	RNAlater	unknown	unknown	wild	adult	adult	Redbellied lemur	Eulemur rubriventer	NA	ERUB.20M	34829	Metazoa	Chordata	Mammalia	Primates	Lemuridae	Eulemur	Eulemur rubriventer		NCBI via TaxonNamesResolver	Eulemur rubriventer	ABC	0	1	0	Ref_1	NA	NA	NA	NA	Ref_117	1	1400	NA	ABC	NA	30	0	0	70	0	0
ERUB.21M.redbelliedlemur	Illumina MiSeq	CU Boulder	2014-09-18	Andrea Baden, Stacey Tecot	Ranomafana National Park	Madagascar	fecal	RNAlater	unknown	unknown	wild	adult	adult	Redbellied lemur	Eulemur rubriventer	NA	ERUB.21M	34829	Metazoa	Chordata	Mammalia	Primates	Lemuridae	Eulemur	Eulemur rubriventer		NCBI via TaxonNamesResolver	Eulemur rubriventer	ABC	0	1	0	Ref_1	NA	NA	NA	NA	Ref_117	1	1400	NA	ABC	NA	30	0	0	70	0	0
ERUB.33M.redbelliedlemur	Illumina MiSeq	CU Boulder	2014-09-18	Andrea Baden, Stacey Tecot	Ranomafana National Park	Madagascar	fecal	RNAlater	unknown	unknown	wild	adult	adult	Redbellied lemur	Eulemur rubriventer	NA	ERUB.33M	34829	Metazoa	Chordata	Mammalia	Primates	Lemuridae	Eulemur	Eulemur rubriventer		NCBI via TaxonNamesResolver	Eulemur rubriventer	ABC	0	1	0	Ref_1	NA	NA	NA	NA	Ref_117	1	1400	NA	ABC	NA	30	0	0	70	0	0
ERUB.4M.redbelliedlemur	Illumina MiSeq	CU Boulder	2014-09-18	Andrea Baden, Stacey Tecot	Ranomafana National Park	Madagascar	fecal	RNAlater	unknown	unknown	wild	adult	adult	Redbellied lemur	Eulemur rubriventer	NA	ERUB.4M	34829	Metazoa	Chordata	Mammalia	Primates	Lemuridae	Eulemur	Eulemur rubriventer		NCBI via TaxonNamesResolver	Eulemur rubriventer	ABC	0	1	0	Ref_1	NA	NA	NA	NA	Ref_117	1	1400	NA	ABC	NA	30	0	0	70	0	0
ERUB.76M.redbelliedlemur	Illumina MiSeq	CU Boulder	2014-09-18	Andrea Baden, Stacey Tecot	Ranomafana National Park	Madagascar	fecal	RNAlater	unknown	unknown	wild	adult	adult	Redbellied lemur	Eulemur rubriventer	NA	ERUB.76M	34829	Metazoa	Chordata	Mammalia	Primates	Lemuridae	Eulemur	Eulemur rubriventer		NCBI via TaxonNamesResolver	Eulemur rubriventer	ABC	0	1	0	Ref_1	NA	NA	NA	NA	Ref_117	1	1400	NA	ABC	NA	30	0	0	70	0	0
ERUB.79M.redbelliedlemur	Illumina MiSeq	CU Boulder	2014-09-18	Andrea Baden, Stacey Tecot	Ranomafana National Park	Madagascar	fecal	RNAlater	unknown	unknown	wild	adult	adult	Redbellied lemur	Eulemur rubriventer	NA	ERUB.79M	34829	Metazoa	Chordata	Mammalia	Primates	Lemuridae	Eulemur	Eulemur rubriventer		NCBI via TaxonNamesResolver	Eulemur rubriventer	ABC	0	1	0	Ref_1	NA	NA	NA	NA	Ref_117	1	1400	NA	ABC	NA	30	0	0	70	0	0
ERUB.98M.redbelliedlemur	Illumina MiSeq	CU Boulder	2014-09-18	Andrea Baden, Stacey Tecot	Ranomafana National Park	Madagascar	fecal	RNAlater	unknown	unknown	wild	adult	adult	Redbellied lemur	Eulemur rubriventer	NA	ERUB.98M	34829	Metazoa	Chordata	Mammalia	Primates	Lemuridae	Eulemur	Eulemur rubriventer		NCBI via TaxonNamesResolver	Eulemur rubriventer	ABC	0	1	0	Ref_1	NA	NA	NA	NA	Ref_117	1	1400	NA	ABC	NA	30	0	0	70	0	0
Gor1.westerngorilla	Illumina MiSeq	CU Boulder	2014-06-23	Andres Gomez, Klara?	Dzanga-Sangha Protected Areas	CAR	fecal	etoh	unknown	unknown	wild	adult	adult	Western gorilla	Gorilla gorilla	NA	Gor1	9593	Metazoa	Chordata	Mammalia	Primates	Hominidae	Gorilla	Gorilla gorilla		NCBI via TaxonNamesResolver	Gorilla gorilla	ABC	0	1	0	Ref_1	NA	NA	NA	NA	Ref_117	1	131626	NA	ABC	NA	10	0	0	90	0	0
Gor11.westerngorilla	Illumina MiSeq	CU Boulder	2014-06-23	Andres Gomez, Klara?	Dzanga-Sangha Protected Areas	CAR	fecal	etoh	unknown	unknown	wild	adult	adult	Western gorilla	Gorilla gorilla	NA	Gor11	9593	Metazoa	Chordata	Mammalia	Primates	Hominidae	Gorilla	Gorilla gorilla		NCBI via TaxonNamesResolver	Gorilla gorilla	ABC	0	1	0	Ref_1	NA	NA	NA	NA	Ref_117	1	131626	NA	ABC	NA	10	0	0	90	0	0
Gor12.westerngorilla	Illumina MiSeq	CU Boulder	2014-06-23	Andres Gomez, Klara?	Dzanga-Sangha Protected Areas	CAR	fecal	etoh	unknown	unknown	wild	adult	adult	Western gorilla	Gorilla gorilla	NA	Gor12	9593	Metazoa	Chordata	Mammalia	Primates	Hominidae	Gorilla	Gorilla gorilla		NCBI via TaxonNamesResolver	Gorilla gorilla	ABC	0	1	0	Ref_1	NA	NA	NA	NA	Ref_117	1	131626	NA	ABC	NA	10	0	0	90	0	0
Gor2.westerngorilla	Illumina MiSeq	CU Boulder	2014-06-23	Andres Gomez, Klara?	Dzanga-Sangha Protected Areas	CAR	fecal	etoh	unknown	unknown	wild	adult	adult	Western gorilla	Gorilla gorilla	NA	Gor2	9593	Metazoa	Chordata	Mammalia	Primates	Hominidae	Gorilla	Gorilla gorilla		NCBI via TaxonNamesResolver	Gorilla gorilla	ABC	0	1	0	Ref_1	NA	NA	NA	NA	Ref_117	1	131626	NA	ABC	NA	10	0	0	90	0	0
Gor3.westerngorilla	Illumina MiSeq	CU Boulder	2014-06-23	Andres Gomez, Klara?	Dzanga-Sangha Protected Areas	CAR	fecal	etoh	unknown	unknown	wild	adult	adult	Western gorilla	Gorilla gorilla	NA	Gor3	9593	Metazoa	Chordata	Mammalia	Primates	Hominidae	Gorilla	Gorilla gorilla		NCBI via TaxonNamesResolver	Gorilla gorilla	ABC	0	1	0	Ref_1	NA	NA	NA	NA	Ref_117	1	131626	NA	ABC	NA	10	0	0	90	0	0
Gor4.westerngorilla	Illumina MiSeq	CU Boulder	2014-06-23	Andres Gomez, Klara?	Dzanga-Sangha Protected Areas	CAR	fecal	etoh	unknown	unknown	wild	adult	adult	Western gorilla	Gorilla gorilla	NA	Gor4	9593	Metazoa	Chordata	Mammalia	Primates	Hominidae	Gorilla	Gorilla gorilla		NCBI via TaxonNamesResolver	Gorilla gorilla	ABC	0	1	0	Ref_1	NA	NA	NA	NA	Ref_117	1	131626	NA	ABC	NA	10	0	0	90	0	0
Gor5.westerngorilla	Illumina MiSeq	CU Boulder	2014-06-23	Andres Gomez, Klara?	Dzanga-Sangha Protected Areas	CAR	fecal	etoh	unknown	unknown	wild	adult	adult	Western gorilla	Gorilla gorilla	NA	Gor5	9593	Metazoa	Chordata	Mammalia	Primates	Hominidae	Gorilla	Gorilla gorilla		NCBI via TaxonNamesResolver	Gorilla gorilla	ABC	0	1	0	Ref_1	NA	NA	NA	NA	Ref_117	1	131626	NA	ABC	NA	10	0	0	90	0	0
Gor6.westerngorilla	Illumina MiSeq	CU Boulder	2014-06-23	Andres Gomez, Klara?	Dzanga-Sangha Protected Areas	CAR	fecal	etoh	unknown	unknown	wild	adult	adult	Western gorilla	Gorilla gorilla	NA	Gor6	9593	Metazoa	Chordata	Mammalia	Primates	Hominidae	Gorilla	Gorilla gorilla		NCBI via TaxonNamesResolver	Gorilla gorilla	ABC	0	1	0	Ref_1	NA	NA	NA	NA	Ref_117	1	131626	NA	ABC	NA	10	0	0	90	0	0
Gor7.westerngorilla	Illumina MiSeq	CU Boulder	2014-06-23	Andres Gomez, Klara?	Dzanga-Sangha Protected Areas	CAR	fecal	etoh	unknown	unknown	wild	adult	adult	Western gorilla	Gorilla gorilla	NA	Gor7	9593	Metazoa	Chordata	Mammalia	Primates	Hominidae	Gorilla	Gorilla gorilla		NCBI via TaxonNamesResolver	Gorilla gorilla	ABC	0	1	0	Ref_1	NA	NA	NA	NA	Ref_117	1	131626	NA	ABC	NA	10	0	0	90	0	0
Gor8.westerngorilla	Illumina MiSeq	CU Boulder	2014-06-23	Andres Gomez, Klara?	Dzanga-Sangha Protected Areas	CAR	fecal	etoh	unknown	unknown	wild	adult	adult	Western gorilla	Gorilla gorilla	NA	Gor8	9593	Metazoa	Chordata	Mammalia	Primates	Hominidae	Gorilla	Gorilla gorilla		NCBI via TaxonNamesResolver	Gorilla gorilla	ABC	0	1	0	Ref_1	NA	NA	NA	NA	Ref_117	1	131626	NA	ABC	NA	10	0	0	90	0	0
Gor9.westerngorilla	Illumina MiSeq	CU Boulder	2014-06-23	Andres Gomez, Klara?	Dzanga-Sangha Protected Areas	CAR	fecal	etoh	unknown	unknown	wild	adult	adult	Western gorilla	Gorilla gorilla	NA	Gor9	9593	Metazoa	Chordata	Mammalia	Primates	Hominidae	Gorilla	Gorilla gorilla		NCBI via TaxonNamesResolver	Gorilla gorilla	ABC	0	1	0	Ref_1	NA	NA	NA	NA	Ref_117	1	131626	NA	ABC	NA	10	0	0	90	0	0
JB1.hamadryasbaboon	Illumina MiSeq	CU Boulder	2014-06-23	Nate Dominy, Gillian Britton	Awash National Park	Ethiopia	fecal	RNAlater	unknown	unknown	wild	adult	adult	Hamadryas baboon	Papio hamadryas	NA	JB1	9557	Metazoa	Chordata	Mammalia	Primates	Cercopithecidae	Papio	Papio hamadryas		NCBI via TaxonNamesResolver	Papio hamadryas	ABC	0	1	0	Ref_1	NA	NA	NA	NA	Ref_117	1	21250	NA	ABC	NA	0	10	0	80	0	0
JB12.olivebaboon	Illumina MiSeq	CU Boulder	2014-06-23	Nate Dominy, Gillian Britton	Awash National Park	Ethiopia	fecal	RNAlater	unknown	unknown	wild	adult	adult	Olive baboon	Papio anubis	NA	JB12	9555	Metazoa	Chordata	Mammalia	Primates	Cercopithecidae	Papio	Papio anubis		NCBI via TaxonNamesResolver	Papio anubis	ABC	0	1	0	Ref_1	NA	NA	NA	NA	Ref_58	1	17728.6	NA	ABC	NA	20	10	0	30	0	0
JB13.hamadryasbaboon	Illumina MiSeq	CU Boulder	2014-06-23	Nate Dominy, Gillian Britton	Awash National Park	Ethiopia	fecal	RNAlater	unknown	unknown	wild	adult	adult	Hamadryas baboon	Papio hamadryas	NA	JB13	9557	Metazoa	Chordata	Mammalia	Primates	Cercopithecidae	Papio	Papio hamadryas		NCBI via TaxonNamesResolver	Papio hamadryas	ABC	0	1	0	Ref_1	NA	NA	NA	NA	Ref_117	1	21250	NA	ABC	NA	0	10	0	80	0	0
JB15.hamadryasbaboon	Illumina MiSeq	CU Boulder	2014-06-23	Nate Dominy, Gillian Britton	Awash National Park	Ethiopia	fecal	RNAlater	unknown	unknown	wild	adult	adult	Hamadryas baboon	Papio hamadryas	NA	JB15	9557	Metazoa	Chordata	Mammalia	Primates	Cercopithecidae	Papio	Papio hamadryas		NCBI via TaxonNamesResolver	Papio hamadryas	ABC	0	1	0	Ref_1	NA	NA	NA	NA	Ref_117	1	21250	NA	ABC	NA	0	10	0	80	0	0
JB17.hamadryasbaboon	Illumina MiSeq	CU Boulder	2014-06-23	Nate Dominy, Gillian Britton	Awash National Park	Ethiopia	fecal	RNAlater	unknown	unknown	wild	adult	adult	Hamadryas baboon	Papio hamadryas	NA	JB17	9557	Metazoa	Chordata	Mammalia	Primates	Cercopithecidae	Papio	Papio hamadryas		NCBI via TaxonNamesResolver	Papio hamadryas	ABC	0	1	0	Ref_1	NA	NA	NA	NA	Ref_117	1	21250	NA	ABC	NA	0	10	0	80	0	0
JB18.hamadryasbaboon	Illumina MiSeq	CU Boulder	2014-06-23	Nate Dominy, Gillian Britton	Awash National Park	Ethiopia	fecal	RNAlater	unknown	unknown	wild	adult	adult	Hamadryas baboon	Papio hamadryas	NA	JB18	9557	Metazoa	Chordata	Mammalia	Primates	Cercopithecidae	Papio	Papio hamadryas		NCBI via TaxonNamesResolver	Papio hamadryas	ABC	0	1	0	Ref_1	NA	NA	NA	NA	Ref_117	1	21250	NA	ABC	NA	0	10	0	80	0	0
JB19.hamadryasbaboon	Illumina MiSeq	CU Boulder	2014-06-23	Nate Dominy, Gillian Britton	Awash National Park	Ethiopia	fecal	RNAlater	unknown	unknown	wild	adult	adult	Hamadryas baboon	Papio hamadryas	NA	JB19	9557	Metazoa	Chordata	Mammalia	Primates	Cercopithecidae	Papio	Papio hamadryas		NCBI via TaxonNamesResolver	Papio hamadryas	ABC	0	1	0	Ref_1	NA	NA	NA	NA	Ref_117	1	21250	NA	ABC	NA	0	10	0	80	0	0
JB24.olivebaboon	Illumina MiSeq	CU Boulder	2014-06-23	Nate Dominy, Gillian Britton	Awash National Park	Ethiopia	fecal	RNAlater	unknown	unknown	wild	adult	adult	Olive baboon	Papio anubis	NA	JB24	9555	Metazoa	Chordata	Mammalia	Primates	Cercopithecidae	Papio	Papio anubis		NCBI via TaxonNamesResolver	Papio anubis	ABC	0	1	0	Ref_1	NA	NA	NA	NA	Ref_58	1	17728.6	NA	ABC	NA	20	10	0	30	0	0
JB25.olivebaboon	Illumina MiSeq	CU Boulder	2014-06-23	Nate Dominy, Gillian Britton	Awash National Park	Ethiopia	fecal	RNAlater	unknown	unknown	wild	adult	adult	Olive baboon	Papio anubis	NA	JB25	9555	Metazoa	Chordata	Mammalia	Primates	Cercopithecidae	Papio	Papio anubis		NCBI via TaxonNamesResolver	Papio anubis	ABC	0	1	0	Ref_1	NA	NA	NA	NA	Ref_58	1	17728.6	NA	ABC	NA	20	10	0	30	0	0
JB26.hamadryasbaboon	Illumina MiSeq	CU Boulder	2014-06-23	Nate Dominy, Gillian Britton	Awash National Park	Ethiopia	fecal	RNAlater	unknown	unknown	wild	adult	adult	Hamadryas baboon	Papio hamadryas	NA	JB26	9557	Metazoa	Chordata	Mammalia	Primates	Cercopithecidae	Papio	Papio hamadryas		NCBI via TaxonNamesResolver	Papio hamadryas	ABC	0	1	0	Ref_1	NA	NA	NA	NA	Ref_117	1	21250	NA	ABC	NA	0	10	0	80	0	0
JB28.olivebaboon	Illumina MiSeq	CU Boulder	2014-06-23	Nate Dominy, Gillian Britton	Awash National Park	Ethiopia	fecal	RNAlater	unknown	unknown	wild	adult	adult	Olive baboon	Papio anubis	NA	JB28	9555	Metazoa	Chordata	Mammalia	Primates	Cercopithecidae	Papio	Papio anubis		NCBI via TaxonNamesResolver	Papio anubis	ABC	0	1	0	Ref_1	NA	NA	NA	NA	Ref_58	1	17728.6	NA	ABC	NA	20	10	0	30	0	0
JB30.olivebaboon	Illumina MiSeq	CU Boulder	2014-06-23	Nate Dominy, Gillian Britton	Awash National Park	Ethiopia	fecal	RNAlater	unknown	unknown	wild	adult	adult	Olive baboon	Papio anubis	NA	JB30	9555	Metazoa	Chordata	Mammalia	Primates	Cercopithecidae	Papio	Papio anubis		NCBI via TaxonNamesResolver	Papio anubis	ABC	0	1	0	Ref_1	NA	NA	NA	NA	Ref_58	1	17728.6	NA	ABC	NA	20	10	0	30	0	0
JB31.olivebaboon	Illumina MiSeq	CU Boulder	2014-06-23	Nate Dominy, Gillian Britton	Awash National Park	Ethiopia	fecal	RNAlater	unknown	unknown	wild	adult	adult	Olive baboon	Papio anubis	NA	JB31	9555	Metazoa	Chordata	Mammalia	Primates	Cercopithecidae	Papio	Papio anubis		NCBI via TaxonNamesResolver	Papio anubis	ABC	0	1	0	Ref_1	NA	NA	NA	NA	Ref_58	1	17728.6	NA	ABC	NA	20	10	0	30	0	0
JB4.olivebaboon	Illumina MiSeq	CU Boulder	2014-06-23	Nate Dominy, Gillian Britton	Awash National Park	Ethiopia	fecal	RNAlater	unknown	unknown	wild	adult	adult	Olive baboon	Papio anubis	NA	JB4	9555	Metazoa	Chordata	Mammalia	Primates	Cercopithecidae	Papio	Papio anubis		NCBI via TaxonNamesResolver	Papio anubis	ABC	0	1	0	Ref_1	NA	NA	NA	NA	Ref_58	1	17728.6	NA	ABC	NA	20	10	0	30	0	0
Lc155.ringtailedlemur	Illumina MiSeq	CU Boulder	2014-09-18	Michelle Sauther, Frank Cuozzo	Beza Mahafaly Reserve	Madagascar	fecal	etoh	unknown	unknown	wild	adult	adult	Ringtailed lemur	Lemur catta	NA	Lc155	9447	Metazoa	Chordata	Mammalia	Primates	Lemuridae	Lemur	Lemur catta		NCBI via TaxonNamesResolver	Lemur catta	ABC	0	1	0	Ref_1	NA	NA	NA	NA	Ref_117	1	2900	NA	ABC	NA	80	0	0	20	0	0
Lc172.ringtailedlemur	Illumina MiSeq	CU Boulder	2014-09-18	Michelle Sauther, Frank Cuozzo	Beza Mahafaly Reserve	Madagascar	fecal	etoh	unknown	unknown	wild	adult	adult	Ringtailed lemur	Lemur catta	NA	Lc172	9447	Metazoa	Chordata	Mammalia	Primates	Lemuridae	Lemur	Lemur catta		NCBI via TaxonNamesResolver	Lemur catta	ABC	0	1	0	Ref_1	NA	NA	NA	NA	Ref_117	1	2900	NA	ABC	NA	80	0	0	20	0	0
Lc23.ringtailedlemur	Illumina MiSeq	CU Boulder	2014-09-18	Michelle Sauther, Frank Cuozzo	Beza Mahafaly Reserve	Madagascar	fecal	etoh	unknown	unknown	wild	adult	adult	Ringtailed lemur	Lemur catta	NA	Lc23	9447	Metazoa	Chordata	Mammalia	Primates	Lemuridae	Lemur	Lemur catta		NCBI via TaxonNamesResolver	Lemur catta	ABC	0	1	0	Ref_1	NA	NA	NA	NA	Ref_117	1	2900	NA	ABC	NA	80	0	0	20	0	0
Lc259.ringtailedlemur	Illumina MiSeq	CU Boulder	2014-06-23	Michelle Sauther, Frank Cuozzo	Beza Mahafaly Reserve	Madagascar	fecal	etoh	unknown	unknown	wild	adult	adult	Ringtailed lemur	Lemur catta	NA	Lc259	9447	Metazoa	Chordata	Mammalia	Primates	Lemuridae	Lemur	Lemur catta		NCBI via TaxonNamesResolver	Lemur catta	ABC	0	1	0	Ref_1	NA	NA	NA	NA	Ref_117	1	2900	NA	ABC	NA	80	0	0	20	0	0
Lc268.ringtailedlemur	Illumina MiSeq	CU Boulder	2014-06-23	Michelle Sauther, Frank Cuozzo	Beza Mahafaly Reserve	Madagascar	fecal	etoh	unknown	unknown	wild	adult	adult	Ringtailed lemur	Lemur catta	NA	Lc268	9447	Metazoa	Chordata	Mammalia	Primates	Lemuridae	Lemur	Lemur catta		NCBI via TaxonNamesResolver	Lemur catta	ABC	0	1	0	Ref_1	NA	NA	NA	NA	Ref_117	1	2900	NA	ABC	NA	80	0	0	20	0	0
Lc301.ringtailedlemur	Illumina MiSeq	CU Boulder	2014-06-23	Michelle Sauther, Frank Cuozzo	Beza Mahafaly Reserve	Madagascar	fecal	etoh	unknown	unknown	wild	adult	adult	Ringtailed lemur	Lemur catta	NA	Lc301	9447	Metazoa	Chordata	Mammalia	Primates	Lemuridae	Lemur	Lemur catta		NCBI via TaxonNamesResolver	Lemur catta	ABC	0	1	0	Ref_1	NA	NA	NA	NA	Ref_117	1	2900	NA	ABC	NA	80	0	0	20	0	0
Lc316.ringtailedlemur	Illumina MiSeq	CU Boulder	2014-06-23	Michelle Sauther, Frank Cuozzo	Beza Mahafaly Reserve	Madagascar	fecal	etoh	unknown	unknown	wild	adult	adult	Ringtailed lemur	Lemur catta	NA	Lc316	9447	Metazoa	Chordata	Mammalia	Primates	Lemuridae	Lemur	Lemur catta		NCBI via TaxonNamesResolver	Lemur catta	ABC	0	1	0	Ref_1	NA	NA	NA	NA	Ref_117	1	2900	NA	ABC	NA	80	0	0	20	0	0
Lc318.ringtailedlemur	Illumina MiSeq	CU Boulder	2014-06-23	Michelle Sauther, Frank Cuozzo	Beza Mahafaly Reserve	Madagascar	fecal	etoh	unknown	unknown	wild	adult	adult	Ringtailed lemur	Lemur catta	NA	Lc318	9447	Metazoa	Chordata	Mammalia	Primates	Lemuridae	Lemur	Lemur catta		NCBI via TaxonNamesResolver	Lemur catta	ABC	0	1	0	Ref_1	NA	NA	NA	NA	Ref_117	1	2900	NA	ABC	NA	80	0	0	20	0	0
Lc331.ringtailedlemur	Illumina MiSeq	CU Boulder	2014-09-18	Michelle Sauther, Frank Cuozzo	Beza Mahafaly Reserve	Madagascar	fecal	etoh	unknown	unknown	wild	adult	adult	Ringtailed lemur	Lemur catta	NA	Lc331	9447	Metazoa	Chordata	Mammalia	Primates	Lemuridae	Lemur	Lemur catta		NCBI via TaxonNamesResolver	Lemur catta	ABC	0	1	0	Ref_1	NA	NA	NA	NA	Ref_117	1	2900	NA	ABC	NA	80	0	0	20	0	0
Lc336.ringtailedlemur	Illumina MiSeq	CU Boulder	2014-09-18	Michelle Sauther, Frank Cuozzo	Beza Mahafaly Reserve	Madagascar	fecal	etoh	unknown	unknown	wild	adult	adult	Ringtailed lemur	Lemur catta	NA	Lc336	9447	Metazoa	Chordata	Mammalia	Primates	Lemuridae	Lemur	Lemur catta		NCBI via TaxonNamesResolver	Lemur catta	ABC	0	1	0	Ref_1	NA	NA	NA	NA	Ref_117	1	2900	NA	ABC	NA	80	0	0	20	0	0
RC2068.redtailedmonkey	Illumina MiSeq	CU Boulder	2014-06-23	Tony Goldberg	Kibale National Park	Uganda	fecal	RNAlater	unknown	unknown	wild	adult	adult	Redtailed monkey	Cercopithecus ascanius	NA	RC2068	36223	Metazoa	Chordata	Mammalia	Primates	Cercopithecidae	Cercopithecus	Cercopithecus ascanius		NCBI via TaxonNamesResolver	Cercopithecus ascanius	ABC	0	1	0	Ref_1	NA	NA	NA	NA	Ref_117	1	3550	NA	ABC	NA	50	20	0	10	0	10
RT2013.redtailedmonkey	Illumina MiSeq	CU Boulder	2014-06-23	Tony Goldberg	Kibale National Park	Uganda	fecal	RNAlater	unknown	unknown	wild	adult	adult	Redtailed monkey	Cercopithecus ascanius	NA	RT2013	36223	Metazoa	Chordata	Mammalia	Primates	Cercopithecidae	Cercopithecus	Cercopithecus ascanius		NCBI via TaxonNamesResolver	Cercopithecus ascanius	ABC	0	1	0	Ref_1	NA	NA	NA	NA	Ref_117	1	3550	NA	ABC	NA	50	20	0	10	0	10
RT2017.redtailedmonkey	Illumina MiSeq	CU Boulder	2014-06-23	Tony Goldberg	Kibale National Park	Uganda	fecal	RNAlater	unknown	unknown	wild	adult	adult	Redtailed monkey	Cercopithecus ascanius	NA	RT2017	36223	Metazoa	Chordata	Mammalia	Primates	Cercopithecidae	Cercopithecus	Cercopithecus ascanius		NCBI via TaxonNamesResolver	Cercopithecus ascanius	ABC	0	1	0	Ref_1	NA	NA	NA	NA	Ref_117	1	3550	NA	ABC	NA	50	20	0	10	0	10
RT2019.redtailedmonkey	Illumina MiSeq	CU Boulder	2014-06-23	Tony Goldberg	Kibale National Park	Uganda	fecal	RNAlater	unknown	unknown	wild	adult	adult	Redtailed monkey	Cercopithecus ascanius	NA	RT2019	36223	Metazoa	Chordata	Mammalia	Primates	Cercopithecidae	Cercopithecus	Cercopithecus ascanius		NCBI via TaxonNamesResolver	Cercopithecus ascanius	ABC	0	1	0	Ref_1	NA	NA	NA	NA	Ref_117	1	3550	NA	ABC	NA	50	20	0	10	0	10
RT2021.redtailedmonkey	Illumina MiSeq	CU Boulder	2014-06-23	Tony Goldberg	Kibale National Park	Uganda	fecal	RNAlater	unknown	unknown	wild	adult	adult	Redtailed monkey	Cercopithecus ascanius	NA	RT2021	36223	Metazoa	Chordata	Mammalia	Primates	Cercopithecidae	Cercopithecus	Cercopithecus ascanius		NCBI via TaxonNamesResolver	Cercopithecus ascanius	ABC	0	1	0	Ref_1	NA	NA	NA	NA	Ref_117	1	3550	NA	ABC	NA	50	20	0	10	0	10
RT2048.redtailedmonkey	Illumina MiSeq	CU Boulder	2014-06-23	Tony Goldberg	Kibale National Park	Uganda	fecal	RNAlater	unknown	unknown	wild	adult	adult	Redtailed monkey	Cercopithecus ascanius	NA	RT2048	36223	Metazoa	Chordata	Mammalia	Primates	Cercopithecidae	Cercopithecus	Cercopithecus ascanius		NCBI via TaxonNamesResolver	Cercopithecus ascanius	ABC	0	1	0	Ref_1	NA	NA	NA	NA	Ref_117	1	3550	NA	ABC	NA	50	20	0	10	0	10
RT2050.redtailedmonkey	Illumina MiSeq	CU Boulder	2014-06-23	Tony Goldberg	Kibale National Park	Uganda	fecal	RNAlater	unknown	unknown	wild	adult	adult	Redtailed monkey	Cercopithecus ascanius	NA	RT2050	36223	Metazoa	Chordata	Mammalia	Primates	Cercopithecidae	Cercopithecus	Cercopithecus ascanius		NCBI via TaxonNamesResolver	Cercopithecus ascanius	ABC	0	1	0	Ref_1	NA	NA	NA	NA	Ref_117	1	3550	NA	ABC	NA	50	20	0	10	0	10
RT2135.redtailedmonkey	Illumina MiSeq	CU Boulder	2014-06-23	Tony Goldberg	Kibale National Park	Uganda	fecal	RNAlater	unknown	unknown	wild	adult	adult	Redtailed monkey	Cercopithecus ascanius	NA	RT2135	36223	Metazoa	Chordata	Mammalia	Primates	Cercopithecidae	Cercopithecus	Cercopithecus ascanius		NCBI via TaxonNamesResolver	Cercopithecus ascanius	ABC	0	1	0	Ref_1	NA	NA	NA	NA	Ref_117	1	3550	NA	ABC	NA	50	20	0	10	0	10
ATL.24059.giraffe	Illumina HiSeq	UCSD IGM	2016-04-14	Se Jin Song, Jon Sanders	Zoo Atlanta	USA	fecal	none	M	unknown	captive		adult	Giraffe	Giraffa camelopardalis reticulata	2015-10-07	atl.A61022	409609	Metazoa	Chordata	Mammalia	Cetartiodactyla	Giraffidae	Giraffa	Giraffa camelopardalis	NA	NCBI via TaxonNamesResolver	Giraffa camelopardalis	ABC	1	0	1	Ref_1	NA	NA	NA	NA	Ref_117	1	899995	NA	ABC	NA	0	0	0	100	0	0
ATL.24062.rhinoceros	Illumina HiSeq	UCSD IGM	2016-04-14	Se Jin Song, Jon Sanders	Zoo Atlanta	USA	fecal	none	unknown	unknown	captive		adult	Eastern black rhinoceros	Diceros bicornis michaeli	2015-10-06	NA	310714	Metazoa	Chordata	Mammalia	Perissodactyla	Rhinocerotidae	Diceros	Diceros bicornis	Diceros bicornis michaeli	NCBI via TaxonNamesResolver	Diceros bicornis	ABC	1	0	1	Ref_1	NA	NA	NA	NA	Ref_117	1	1.18051e+06	NA	ABC	NA	0	0	0	100	0	0
ATL.24081.rhinoceros	Illumina HiSeq	UCSD IGM	2016-04-14	Se Jin Song, Jon Sanders	Zoo Atlanta	USA	fecal	none	unknown	unknown	captive		adult	Eastern black rhinoceros	Diceros bicornis michaeli	2015-10-07	NA	310714	Metazoa	Chordata	Mammalia	Perissodactyla	Rhinocerotidae	Diceros	Diceros bicornis	Diceros bicornis michaeli	NCBI via TaxonNamesResolver	Diceros bicornis	ABC	1	0	1	Ref_1	NA	NA	NA	NA	Ref_117	1	1.18051e+06	NA	ABC	NA	0	0	0	100	0	0
ATL.24570.warthog	Illumina HiSeq	UCSD IGM	2016-04-14	Se Jin Song, Jon Sanders	Zoo Atlanta	USA	fecal	none	F	unknown	captive		adult	Warthog	Phacochoerus africanus	2015-10-05	atl.14M009	41426	Metazoa	Chordata	Mammalia	Cetartiodactyla	Suidae	Phacochoerus	Phacochoerus africanus	NA	NCBI via TaxonNamesResolver	Phacochoerus africanus	ABC	0	0	1	Ref_1	NA	NA	NA	NA	Ref_117	1	82500	NA	ABC	NA	10	0	0	80	10	0
ATL.24592.lemur	Illumina HiSeq	UCSD IGM	2016-04-14	Se Jin Song, Jon Sanders	Zoo Atlanta	USA	fecal	none	M	unknown	captive		adult	Ringtailed lemur	Lemur catta	2015-10-08	NA	9447	Metazoa	Chordata	Mammalia	Primates	Lemuridae	Lemur	Lemur catta		NCBI via TaxonNamesResolver	Lemur catta	ABC	0	1	0	Ref_1	NA	NA	NA	NA	Ref_117	1	2900	NA	ABC	NA	80	0	0	20	0	0
ATL.24979.colobus	Illumina HiSeq	UCSD IGM	2016-04-14	Se Jin Song, Jon Sanders	Zoo Atlanta	USA	fecal	none	F	unknown	captive		adult	black and white colobus	Colobus angolensis	2015-10-06	NA	54131	Metazoa	Chordata	Mammalia	Primates	Cercopithecidae	Colobus	Colobus angolensis		NCBI via TaxonNamesResolver	Colobus angolensis	ABC	0	1	0	Ref_1	NA	NA	NA	NA	Ref_117	1	9850	NA	ABC	NA	30	0	0	70	0	0
ATL.24983.guenon	Illumina HiSeq	UCSD IGM	2016-04-14	Se Jin Song, Jon Sanders	Zoo Atlanta	USA	fecal	none	unknown	unknown	captive		adult	Wolfs guenon	Cercopithecus wolfi wolfi	2015-10-06	NA	867374	Metazoa	Chordata	Mammalia	Primates	Cercopithecidae	Cercopithecus	Cercopithecus wolfi	Cercopithecus wolfi wolfi	NCBI via TaxonNamesResolver	Cercopithecus wolfi	ABC	0	1	0	Ref_1	NA	NA	NA	NA	Ref_117	1	4000	NA	ABC	NA	70	0	0	10	0	20
ATL.24995.monkey	Illumina HiSeq	UCSD IGM	2016-04-14	Se Jin Song, Jon Sanders	Zoo Atlanta	USA	fecal	none	unknown	unknown	captive		adult	Schmidts monkey	Cercopithecus ascanius	2015-10-06	NA	36223	Metazoa	Chordata	Mammalia	Primates	Cercopithecidae	Cercopithecus	Cercopithecus ascanius		NCBI via TaxonNamesResolver	Cercopithecus ascanius	ABC	0	1	0	Ref_1	NA	NA	NA	NA	Ref_117	1	3550	NA	ABC	NA	50	20	0	10	0	10
ATL.25003.colobus	Illumina HiSeq	UCSD IGM	2016-04-14	Se Jin Song, Jon Sanders	Zoo Atlanta	USA	fecal	none	unknown	unknown	captive		adult	black and white colobus	Colobus angolensis	2015-10-06	NA	54131	Metazoa	Chordata	Mammalia	Primates	Cercopithecidae	Colobus	Colobus angolensis		NCBI via TaxonNamesResolver	Colobus angolensis	ABC	0	1	0	Ref_1	NA	NA	NA	NA	Ref_117	1	9850	NA	ABC	NA	30	0	0	70	0	0
ATL.25120.gorilla	Illumina HiSeq	UCSD IGM	2016-04-14	Se Jin Song, Jon Sanders	Zoo Atlanta	USA	fecal	none	unknown	unknown	captive		adult	Western gorilla	Gorilla gorilla gorilla	2015-10-06	NA	9595	Metazoa	Chordata	Mammalia	Primates	Hominidae	Gorilla	Gorilla gorilla	Gorilla gorilla gorilla	NCBI via TaxonNamesResolver	Gorilla gorilla	ABC	0	1	0	Ref_1	NA	NA	NA	NA	Ref_117	1	131626	NA	ABC	NA	10	0	0	90	0	0
ATL.25121.giraffe	Illumina HiSeq	UCSD IGM	2016-04-14	Se Jin Song, Jon Sanders	Zoo Atlanta	USA	fecal	none	M	unknown	captive		adult	Giraffe	Giraffa camelopardalis reticulata	2015-10-07	NA	409609	Metazoa	Chordata	Mammalia	Cetartiodactyla	Giraffidae	Giraffa	Giraffa camelopardalis	NA	NCBI via TaxonNamesResolver	Giraffa camelopardalis	ABC	1	0	1	Ref_1	NA	NA	NA	NA	Ref_117	1	899995	NA	ABC	NA	0	0	0	100	0	0
ATL.25122.zebra	Illumina HiSeq	UCSD IGM	2016-04-14	Se Jin Song, Jon Sanders	Zoo Atlanta	USA	fecal	none	F	unknown	captive		adult	Zebra	Equus burchellii	2015-10-07	NA	9790	Metazoa	Chordata	Mammalia	Perissodactyla	Equidae	Equus	Equus quagga		NCBI via TaxonNamesResolver	Equus burchellii	ABC	1	1	1	Ref_1	NA	NA	NA	NA	Ref_117	1	276000	NA	ABC	NA	0	0	0	100	0	0
ATL.25123.giraffe	Illumina HiSeq	UCSD IGM	2016-04-14	Se Jin Song, Jon Sanders	Zoo Atlanta	USA	fecal	none	M	unknown	captive		adult	Giraffe	Giraffa camelopardalis reticulata	2015-10-07	NA	409609	Metazoa	Chordata	Mammalia	Cetartiodactyla	Giraffidae	Giraffa	Giraffa camelopardalis	NA	NCBI via TaxonNamesResolver	Giraffa camelopardalis	ABC	1	0	1	Ref_1	NA	NA	NA	NA	Ref_117	1	899995	NA	ABC	NA	0	0	0	100	0	0
ATL.25126.zebra	Illumina HiSeq	UCSD IGM	2016-04-14	Se Jin Song, Jon Sanders	Zoo Atlanta	USA	fecal	none	F	unknown	captive		adult	Zebra	Equus burchellii	2015-10-07	NA	9790	Metazoa	Chordata	Mammalia	Perissodactyla	Equidae	Equus	Equus quagga		NCBI via TaxonNamesResolver	Equus burchellii	ABC	1	1	1	Ref_1	NA	NA	NA	NA	Ref_117	1	276000	NA	ABC	NA	0	0	0	100	0	0
FD.0019.antelope	Illumina HiSeq	UCSD IGM	2016-04-14	Emeric Figuet, Marion Ballenghien & CŽdric Libert	Montpellier Zoo	France	fecal	none	unknown	unknown	captive	adult	adult	Sable antelope	Hippotragus niger	2013-02-06	NA	37189	Metazoa	Chordata	Mammalia	Cetartiodactyla	Bovidae	Hippotragus	Hippotragus niger	NA	NCBI via TaxonNamesResolver	Hippotragus niger	ABC	0	1	0	Ref_1	NA	NA	NA	NA	Ref_117	1	227499	NA	ABC	NA	0	0	0	100	0	0
FD.0020	Illumina HiSeq	UCSD IGM	2016-04-14	Emeric Figuet, Marion Ballenghien & CŽdric Libert	Montpellier Zoo	France	fecal	none	unknown	unknown	captive	adult	adult	Sable antelope	Hippotragus niger	2013-02-06	NA	37189	Metazoa	Chordata	Mammalia	Cetartiodactyla	Bovidae	Hippotragus	Hippotragus niger	NA	NCBI via TaxonNamesResolver	Hippotragus niger	ABC	0	1	0	Ref_1	NA	NA	NA	NA	Ref_117	1	227499	NA	ABC	NA	0	0	0	100	0	0
FD.0031	Illumina HiSeq	UCSD IGM	2016-04-14	FrŽdŽric Delsuc & Elodie Trunet	Sigean African Reserve	France	fecal	none	F	healthy	captive	adult	adult	White rhinoceros	Ceratotherium simum	2013-03-29	sig.Douala	9807	Metazoa	Chordata	Mammalia	Perissodactyla	Rhinocerotidae	Ceratotherium	Ceratotherium simum		NCBI via TaxonNamesResolver	Ceratotherium simum	ABC	1	1	1	Ref_1	NA	NA	NA	NA	Ref_117	1	2.94999e+06	NA	ABC	NA	0	0	0	100	0	0
FD.0034	Illumina HiSeq	UCSD IGM	2016-04-14	FrŽdŽric Delsuc & Elodie Trunet	Sigean African Reserve	France	fecal	none	M	healthy	captive	adult	adult	White rhinoceros	Ceratotherium simum	2013-03-29	sig.Edgard	9807	Metazoa	Chordata	Mammalia	Perissodactyla	Rhinocerotidae	Ceratotherium	Ceratotherium simum		NCBI via TaxonNamesResolver	Ceratotherium simum	ABC	1	1	1	Ref_1	NA	NA	NA	NA	Ref_117	1	2.94999e+06	NA	ABC	NA	0	0	0	100	0	0
FD.0037	Illumina HiSeq	UCSD IGM	2016-04-14	FrŽdŽric Delsuc & Elodie Trunet	Sigean African Reserve	France	fecal	none	F	healthy	captive	juvenile	juvenile	White rhinoceros	Ceratotherium simum	2013-03-29	sig.Lima	9807	Metazoa	Chordata	Mammalia	Perissodactyla	Rhinocerotidae	Ceratotherium	Ceratotherium simum		NCBI via TaxonNamesResolver	Ceratotherium simum	ABC	1	1	1	Ref_1	NA	NA	NA	NA	Ref_117	1	2.94999e+06	NA	ABC	NA	0	0	0	100	0	0
FD.0040.giraffe	Illumina HiSeq	UCSD IGM	2016-04-14	FrŽdŽric Delsuc & Elodie Trunet	Sigean African Reserve	France	fecal	none	M	healthy	captive	adult	adult	Reticulated giraffe	Giraffa camelopardalis reticulata	2013-03-29	sig.Philippo	409609	Metazoa	Chordata	Mammalia	Cetartiodactyla	Giraffidae	Giraffa	Giraffa camelopardalis	NA	NCBI via TaxonNamesResolver	Giraffa camelopardalis	ABC	1	0	1	Ref_1	NA	NA	NA	NA	Ref_117	1	899995	NA	ABC	NA	0	0	0	100	0	0
FD.0045	Illumina HiSeq	UCSD IGM	2016-04-14	FrŽdŽric Delsuc & Elodie Trunet	Sigean African Reserve	France	fecal	none	M	healthy	captive	adult	adult	Somali wild ass	Equus asinus somalicus	2013-03-29	sig.Tobi	73336	Metazoa	Chordata	Mammalia	Perissodactyla	Equidae	Equus	Equus asinus	Equus asinus somalicus	NCBI via TaxonNamesResolver	Equus asinus	ABC	1	1	1	Ref_1	NA	NA	NA	NA	Ref_117	1	244999	NA	ABC	NA	0	0	0	100	0	0
FD.0087.aardvark	Illumina HiSeq	UCSD IGM	2016-04-14	Nico Avenant & Guila Ganem	TdR Nature Reserve	South Africa	fecal	none	unknown	unknown	captive	unknown	adult	Aardvark	Orycteropus afer	2013-11-23	NA	9818	Metazoa	Chordata	Mammalia	Tubulidentata	Orycteropodidae	Orycteropus	Orycteropus afer		NCBI via TaxonNamesResolver	Orycteropus afer	ABC	1	0	1	Ref_1	NA	NA	NA	NA	Ref_117	1	52350.4	NA	ABC	NA	0	100	0	0	0	0
FD.0088.aardvark	Illumina HiSeq	UCSD IGM	2016-04-14	Nico Avenant & Guila Ganem	TdR Nature Reserve	South Africa	fecal	none	unknown	unknown	captive	unknown	adult	Aardvark	Orycteropus afer	2013-11-23	NA	9818	Metazoa	Chordata	Mammalia	Tubulidentata	Orycteropodidae	Orycteropus	Orycteropus afer		NCBI via TaxonNamesResolver	Orycteropus afer	ABC	1	0	1	Ref_1	NA	NA	NA	NA	Ref_117	1	52350.4	NA	ABC	NA	0	100	0	0	0	0
FD.0089.aardvark	Illumina HiSeq	UCSD IGM	2016-04-14	Nico Avenant & Guila Ganem	TdR Nature Reserve	South Africa	fecal	none	unknown	unknown	captive	unknown	adult	Aardvark	Orycteropus afer	2013-11-23	NA	9818	Metazoa	Chordata	Mammalia	Tubulidentata	Orycteropodidae	Orycteropus	Orycteropus afer		NCBI via TaxonNamesResolver	Orycteropus afer	ABC	1	0	1	Ref_1	NA	NA	NA	NA	Ref_117	1	52350.4	NA	ABC	NA	0	100	0	0	0	0
FD.0090.aardvark	Illumina HiSeq	UCSD IGM	2016-04-14	Nico Avenant & Guila Ganem	TdR Nature Reserve	South Africa	fecal	none	unknown	unknown	captive	unknown	adult	Aardvark	Orycteropus afer	2013-11-23	NA	9818	Metazoa	Chordata	Mammalia	Tubulidentata	Orycteropodidae	Orycteropus	Orycteropus afer		NCBI via TaxonNamesResolver	Orycteropus afer	ABC	1	0	1	Ref_1	NA	NA	NA	NA	Ref_117	1	52350.4	NA	ABC	NA	0	100	0	0	0	0
FD.0099.wolf	Illumina HiSeq	UCSD IGM	2016-04-14	Ghislaine Viano	Toulon Zoo	France	fecal	none	F	healthy	captive	subadult	subadult	Wolf	Canis lupus	2013-06-15	NA	9612	Metazoa	Chordata	Mammalia	Carnivora	Canidae	Canis	Canis lupus		NCBI via TaxonNamesResolver	Canis lupus	ABC	1	0	1	Ref_1	NA	NA	NA	NA	Ref_117	1	32183.3	NA	ABC	NA	0	0	0	0	0	0
FD.0125	Illumina HiSeq	UCSD IGM	2016-04-14	Corine Esser	Toulon Zoo	France	fecal	none	M	diseased	captive	adult	adult	Wolf	Canis lupus	2014-02-12	NA	9612	Metazoa	Chordata	Mammalia	Carnivora	Canidae	Canis	Canis lupus		NCBI via TaxonNamesResolver	Canis lupus	ABC	1	0	1	Ref_1	NA	NA	NA	NA	Ref_117	1	32183.3	NA	ABC	NA	0	0	0	0	0	0
FD.0153.wildebeest	Illumina HiSeq	UCSD IGM	2016-04-14	Benjamin Lamglait	Sigean African Reserve	France	fecal	none	M	unknown	captive	unknown	adult	Blue wildebeest	Connochaetes taurinus	2013-05-09	sig.bluewildebeest.1	9927	Metazoa	Chordata	Mammalia	Cetartiodactyla	Bovidae	Connochaetes	Connochaetes taurinus	NA	NCBI via TaxonNamesResolver	Connochaetes taurinus	ABC	1	1	0	Ref_1	NA	NA	NA	NA	Ref_117	1	179999	NA	ABC	NA	0	0	0	100	0	0
FD.0156.wildebeest	Illumina HiSeq	UCSD IGM	2016-04-14	Benjamin Lamglait	Sigean African Reserve	France	fecal	none	F	unknown	captive	unknown	adult	Blue wildebeest	Connochaetes taurinus	2013-04-28	sig.bluewildebeest.2	9927	Metazoa	Chordata	Mammalia	Cetartiodactyla	Bovidae	Connochaetes	Connochaetes taurinus	NA	NCBI via TaxonNamesResolver	Connochaetes taurinus	ABC	1	1	0	Ref_1	NA	NA	NA	NA	Ref_117	1	179999	NA	ABC	NA	0	0	0	100	0	0
FD.0159.wildebeest	Illumina HiSeq	UCSD IGM	2016-04-14	Benjamin Lamglait	Sigean African Reserve	France	fecal	none	F	unknown	captive	unknown	adult	Blue wildebeest	Connochaetes taurinus	2013-05-25	sig.bluewildebeest.3	9927	Metazoa	Chordata	Mammalia	Cetartiodactyla	Bovidae	Connochaetes	Connochaetes taurinus	NA	NCBI via TaxonNamesResolver	Connochaetes taurinus	ABC	1	1	0	Ref_1	NA	NA	NA	NA	Ref_117	1	179999	NA	ABC	NA	0	0	0	100	0	0
FD.0162.wildebeest	Illumina HiSeq	UCSD IGM	2016-04-14	Benjamin Lamglait	Sigean African Reserve	France	fecal	none	M	unknown	captive	unknown	adult	Blue wildebeest	Connochaetes taurinus	2013-05-26	sig.bluewildebeest.4	9927	Metazoa	Chordata	Mammalia	Cetartiodactyla	Bovidae	Connochaetes	Connochaetes taurinus	NA	NCBI via TaxonNamesResolver	Connochaetes taurinus	ABC	1	1	0	Ref_1	NA	NA	NA	NA	Ref_117	1	179999	NA	ABC	NA	0	0	0	100	0	0
FD.0168.cheetah	Illumina HiSeq	UCSD IGM	2016-04-14	Benjamin Lamglait	Sigean African Reserve	France	fecal	none	F	unknown	captive	unknown	adult	Cheetah	Acinonyx jubatus	2013-04-26	sig.cheetah.1	32536	Metazoa	Chordata	Mammalia	Carnivora	Felidae	Acinonyx	Acinonyx jubatus		NCBI via TaxonNamesResolver	Acinonyx jubatus	ABC	0	1	0	Ref_1	NA	NA	NA	NA	Ref_117	1	46700	NA	ABC	NA	0	0	0	0	0	0
FD.0171.antelope	Illumina HiSeq	UCSD IGM	2016-04-14	Benjamin Lamglait	Sigean African Reserve	France	fecal	none	M	unknown	captive	unknown	adult	Sable antelope	Hippotragus niger	2013-04-28	sig.sableantelope.1	37189	Metazoa	Chordata	Mammalia	Cetartiodactyla	Bovidae	Hippotragus	Hippotragus niger	NA	NCBI via TaxonNamesResolver	Hippotragus niger	ABC	0	1	0	Ref_1	NA	NA	NA	NA	Ref_117	1	227499	NA	ABC	NA	0	0	0	100	0	0
FD.0174.antelope	Illumina HiSeq	UCSD IGM	2016-04-14	Benjamin Lamglait	Sigean African Reserve	France	fecal	none	M	unknown	captive	unknown	adult	Sable antelope	Hippotragus niger	2013-05-25	sig.sableantelope.2	37189	Metazoa	Chordata	Mammalia	Cetartiodactyla	Bovidae	Hippotragus	Hippotragus niger	NA	NCBI via TaxonNamesResolver	Hippotragus niger	ABC	0	1	0	Ref_1	NA	NA	NA	NA	Ref_117	1	227499	NA	ABC	NA	0	0	0	100	0	0
FD.01830.impala	Illumina HiSeq	UCSD IGM	2016-04-14	Benjamin Lamglait	Sigean African Reserve	France	fecal	none	M	unknown	captive	unknown	adult	Impala	Aepyceros melampus	2013-05-08	sig.impala.2	9897	Metazoa	Chordata	Mammalia	Cetartiodactyla	Bovidae	Aepyceros	Aepyceros melampus	NA	NCBI via TaxonNamesResolver	Aepyceros melampus	ABC	1	1	1	Ref_1	NA	NA	NA	NA	Ref_117	1	52500.1	NA	ABC	NA	0	0	0	100	0	0
FD.01980.springbok	Illumina HiSeq	UCSD IGM	2016-04-14	Benjamin Lamglait	Sigean African Reserve	France	fecal	none	unknown	unknown	captive	unknown	adult	Springbok	Antidorcas marsupialis	2013-04-07	sig.springbok.1	59523	Metazoa	Chordata	Mammalia	Cetartiodactyla	Bovidae	Antidorcas	Antidorcas marsupialis	NA	NCBI via TaxonNamesResolver	Antidorcas marsupialis	ABC	1	1	1	Ref_1	NA	NA	NA	NA	Ref_117	1	31500	NA	ABC	NA	0	0	0	100	0	0
FD.0204.zebra	Illumina HiSeq	UCSD IGM	2016-04-14	Benjamin Lamglait	Sigean African Reserve	France	fecal	none	M	unknown	captive	unknown	adult	Hartmanns mountain zebra	Equus zebra hartmannae	2013-04-09	sig.mountainzebra.1	73335	Metazoa	Chordata	Mammalia	Perissodactyla	Equidae	Equus	Equus zebra	Equus zebra hartmannae	NCBI via TaxonNamesResolver	Equus zebra	ABC	1	1	1	Ref_1	NA	NA	NA	NA	Ref_117	1	286999	NA	ABC	NA	0	0	0	100	0	0
FD.0207.zebra	Illumina HiSeq	UCSD IGM	2016-04-14	Benjamin Lamglait	Sigean African Reserve	France	fecal	none	M	unknown	captive	unknown	adult	Hartmanns mountain zebra	Equus zebra hartmannae	2013-04-20	sig.mountainzebra.2	73335	Metazoa	Chordata	Mammalia	Perissodactyla	Equidae	Equus	Equus zebra	Equus zebra hartmannae	NCBI via TaxonNamesResolver	Equus zebra	ABC	1	1	1	Ref_1	NA	NA	NA	NA	Ref_117	1	286999	NA	ABC	NA	0	0	0	100	0	0
FD.0222.zebra	Illumina HiSeq	UCSD IGM	2016-04-14	Benjamin Lamglait	Sigean African Reserve	France	fecal	none	unknown	unknown	captive	unknown	adult	Grevys zebra	Equus grevyi	2013-04-05	NA	9792	Metazoa	Chordata	Mammalia	Perissodactyla	Equidae	Equus	Equus grevyi		NCBI via TaxonNamesResolver	Equus grevyi	ABC	1	1	1	Ref_1	NA	NA	NA	NA	Ref_117	1	408000	NA	ABC	NA	0	0	0	100	0	0
FD.0226.springbok	Illumina HiSeq	UCSD IGM	2016-04-14	Benjamin Lamglait	Sigean African Reserve	France	fecal	none	M	unknown	captive	unknown	adult	Springbok	Antidorcas marsupialis	2013-12-01	sig.springbok.2	59523	Metazoa	Chordata	Mammalia	Cetartiodactyla	Bovidae	Antidorcas	Antidorcas marsupialis	NA	NCBI via TaxonNamesResolver	Antidorcas marsupialis	ABC	1	1	1	Ref_1	NA	NA	NA	NA	Ref_117	1	31500	NA	ABC	NA	0	0	0	100	0	0
FD.02290.wildebeest	Illumina HiSeq	UCSD IGM	2016-04-14	Benjamin Lamglait	Sigean African Reserve	France	fecal	none	M	unknown	captive	unknown	adult	Black wildebeest	Connochaetes gnou	2013-05-09	sig.blackwildebeest.1	59528	Metazoa	Chordata	Mammalia	Cetartiodactyla	Bovidae	Connochaetes	Connochaetes gnou	NA	NCBI via TaxonNamesResolver	Connochaetes gnou	ABC	1	1	0	Ref_1	NA	NA	NA	NA	Ref_117	1	179999	NA	ABC	NA	0	0	0	100	0	0
FD.0238.impala	Illumina HiSeq	UCSD IGM	2016-04-14	Benjamin Lamglait	Sigean African Reserve	France	fecal	none	F	unknown	captive	unknown	adult	Impala	Aepyceros melampus	2013-06-06	sig.impala.3	9897	Metazoa	Chordata	Mammalia	Cetartiodactyla	Bovidae	Aepyceros	Aepyceros melampus	NA	NCBI via TaxonNamesResolver	Aepyceros melampus	ABC	1	1	1	Ref_1	NA	NA	NA	NA	Ref_117	1	52500.1	NA	ABC	NA	0	0	0	100	0	0
FD.02410.zebra	Illumina HiSeq	UCSD IGM	2016-04-14	Benjamin Lamglait	Sigean African Reserve	France	fecal	none	F	unknown	captive	unknown	adult	Hartmanns mountain zebra	Equus zebra hartmannae	2013-06-29	sig.mountainzebra.3	73335	Metazoa	Chordata	Mammalia	Perissodactyla	Equidae	Equus	Equus zebra	Equus zebra hartmannae	NCBI via TaxonNamesResolver	Equus zebra	ABC	1	1	1	Ref_1	NA	NA	NA	NA	Ref_117	1	286999	NA	ABC	NA	0	0	0	100	0	0
FD.0256.ass	Illumina HiSeq	UCSD IGM	2016-04-14	Benjamin Lamglait	Sigean African Reserve	France	fecal	none	F	unknown	captive	unknown	adult	African wild ass	Equus africanus	2013-09-02	sig.africanwildass.1	35510	Metazoa	Chordata	Mammalia	Perissodactyla	Equidae	Equus	Equus asinus	NA	NCBI via TaxonNamesResolver	Equus asinus	ABC	1	1	1	Ref_1	NA	NA	NA	NA	Ref_117	1	244999	NA	ABC	NA	0	0	0	100	0	0
FD.02590.zebra	Illumina HiSeq	UCSD IGM	2016-04-14	Benjamin Lamglait	Sigean African Reserve	France	fecal	none	M	unknown	captive	unknown	adult	Grevys zebra	Equus grevyi	2013-09-08	sig.Gary	9792	Metazoa	Chordata	Mammalia	Perissodactyla	Equidae	Equus	Equus grevyi		NCBI via TaxonNamesResolver	Equus grevyi	ABC	1	1	1	Ref_1	NA	NA	NA	NA	Ref_117	1	408000	NA	ABC	NA	0	0	0	100	0	0
FD.0265.impala	Illumina HiSeq	UCSD IGM	2016-04-14	Benjamin Lamglait	Sigean African Reserve	France	fecal	none	M	unknown	captive	unknown	adult	Impala	Aepyceros melampus	2013-03-13	sig.impala.1	9897	Metazoa	Chordata	Mammalia	Cetartiodactyla	Bovidae	Aepyceros	Aepyceros melampus	NA	NCBI via TaxonNamesResolver	Aepyceros melampus	ABC	1	1	1	Ref_1	NA	NA	NA	NA	Ref_117	1	52500.1	NA	ABC	NA	0	0	0	100	0	0
FD.0268.wilddog	Illumina HiSeq	UCSD IGM	2016-04-14	Benjamin Lamglait	Sigean African Reserve	France	fecal	none	M	unknown	captive	unknown	adult	African wild dog	Lycaon pictus	2013-06-11	sig.africanwilddog.1	9622	Metazoa	Chordata	Mammalia	Carnivora	Canidae	Lycaon	Lycaon pictus		NCBI via TaxonNamesResolver	Lycaon pictus	ABC	1	1	0	Ref_1	NA	NA	NA	NA	Ref_117	1	22050.1	NA	ABC	NA	0	0	0	0	0	0
FD.02680.zebra	Illumina HiSeq	UCSD IGM	2016-04-14	Benjamin Lamglait	Sigean African Reserve	France	fecal	none	M	unknown	captive	unknown	adult	Burchells zebra	Equus quagga burchellii	2013-06-18	sig.burchellszebra.1	35510	Metazoa	Chordata	Mammalia	Perissodactyla	Equidae	Equus	Equus quagga	NA	NCBI via TaxonNamesResolver	Equus quagga	ABC	1	1	1	Ref_1	NA	NA	NA	NA	Ref_117	1	400000	NA	ABC	NA	0	0	0	100	0	0
FD.0290.onager	Illumina HiSeq	UCSD IGM	2016-04-14	Elodie Trunet	Montpellier Zoo	France	fecal	none	unknown	unknown	captive	unknown	adult	Onager	Equus hemonius	2013-03-25	NA	35510	Metazoa	Chordata	Mammalia	Perissodactyla	Equidae	Equus	Equus hemionus	NA	NCBI via TaxonNamesResolver	Equus hemionus	ABC	1	1	1	Ref_1	NA	NA	NA	NA	Ref_117	1	240000	NA	ABC	NA	0	0	0	100	0	0
FD.0291.onager	Illumina HiSeq	UCSD IGM	2016-04-14	Elodie Trunet	Montpellier Zoo	France	fecal	none	unknown	unknown	captive	unknown	adult	Onager	Equus hemonius	2013-04-22	NA	35510	Metazoa	Chordata	Mammalia	Perissodactyla	Equidae	Equus	Equus hemionus	NA	NCBI via TaxonNamesResolver	Equus hemionus	ABC	1	1	1	Ref_1	NA	NA	NA	NA	Ref_117	1	240000	NA	ABC	NA	0	0	0	100	0	0
FD.0292.onager	Illumina HiSeq	UCSD IGM	2016-04-14	Elodie Trunet	Montpellier Zoo	France	fecal	none	unknown	unknown	captive	unknown	adult	Onager	Equus hemonius	2013-04-08	NA	35510	Metazoa	Chordata	Mammalia	Perissodactyla	Equidae	Equus	Equus hemionus	NA	NCBI via TaxonNamesResolver	Equus hemionus	ABC	1	1	1	Ref_1	NA	NA	NA	NA	Ref_117	1	240000	NA	ABC	NA	0	0	0	100	0	0
FD.0295.wolf	Illumina HiSeq	UCSD IGM	2016-04-14	Elodie Trunet	Montpellier Zoo	France	fecal	none	unknown	unknown	captive	unknown	adult	Iberian wolf	Canis lupus signatus	2013-04-11	NA	425934	Metazoa	Chordata	Mammalia	Carnivora	Canidae	Canis	Canis lupus	Canis lupus signatus	NCBI via TaxonNamesResolver	Canis lupus	ABC	1	0	1	Ref_1	NA	NA	NA	NA	Ref_117	1	32183.3	NA	ABC	NA	0	0	0	0	0	0
FD.0305.guenon	Illumina HiSeq	UCSD IGM	2016-04-14	Elodie Trunet	Montpellier Zoo	France	fecal	none	F	unknown	captive	unknown	adult	Moustached guenon	Cercopithecus cephus	2013-06-12	mont.11446186	9535	Metazoa	Chordata	Mammalia	Primates	Cercopithecidae	Cercopithecus	Cercopithecus cephus		NCBI via TaxonNamesResolver	Cercopithecus cephus	ABC	0	1	0	Ref_1	NA	NA	NA	NA	Ref_117	1	3484.98	NA	ABC	NA	50	20	0	10	0	10
FD.0308.guenon	Illumina HiSeq	UCSD IGM	2016-04-14	Elodie Trunet	Montpellier Zoo	France	fecal	none	M	unknown	captive	unknown	adult	Moustached guenon	Cercopithecus cephus	2013-06-06	mont.M10109	9535	Metazoa	Chordata	Mammalia	Primates	Cercopithecidae	Cercopithecus	Cercopithecus cephus		NCBI via TaxonNamesResolver	Cercopithecus cephus	ABC	0	1	0	Ref_1	NA	NA	NA	NA	Ref_117	1	3484.98	NA	ABC	NA	50	20	0	10	0	10
FD.0420.ass	Illumina HiSeq	UCSD IGM	2016-04-14	Alix Ortega	Beauval Zoopark	France	fecal	none	F	healthy	captive	newborn	newborn	Somalian wild ass	Equus asinus somalicus	2014-07-18	NA	73336	Metazoa	Chordata	Mammalia	Perissodactyla	Equidae	Equus	Equus asinus	Equus asinus somalicus	NCBI via TaxonNamesResolver	Equus asinus	ABC	1	1	1	Ref_1	NA	NA	NA	NA	Ref_117	1	244999	NA	ABC	NA	0	0	0	100	0	0
FD.0428.springbok	Illumina HiSeq	UCSD IGM	2016-04-14	Alix Ortega	Beauval Zoopark	France	fecal	none	M	diseased	captive	adult	adult	Springbok	Antidorcas marsupialis	2014-07-21	beauval.014yellow	59523	Metazoa	Chordata	Mammalia	Cetartiodactyla	Bovidae	Antidorcas	Antidorcas marsupialis	NA	NCBI via TaxonNamesResolver	Antidorcas marsupialis	ABC	1	1	1	Ref_1	NA	NA	NA	NA	Ref_117	1	31500	NA	ABC	NA	0	0	0	100	0	0
FD.0444.gorilla	Illumina HiSeq	UCSD IGM	2016-04-14	Alix Ortega	Beauval Zoopark	France	fecal	none	F	healthy	captive	juvenile	juvenile	Western lowland gorilla	Gorilla gorilla gorilla	2014-08-05	beauval.Kuimba	9595	Metazoa	Chordata	Mammalia	Primates	Hominidae	Gorilla	Gorilla gorilla	Gorilla gorilla gorilla	NCBI via TaxonNamesResolver	Gorilla gorilla	ABC	0	1	0	Ref_1	NA	NA	NA	NA	Ref_117	1	131626	NA	ABC	NA	10	0	0	90	0	0
FD.0447.lemur	Illumina HiSeq	UCSD IGM	2016-04-14	Alix Ortega	Beauval Zoopark	France	fecal	none	F	diseased	captive	adult	adult	Ringedtail lemur	Lemur catta	2014-08-08	NA	9447	Metazoa	Chordata	Mammalia	Primates	Lemuridae	Lemur	Lemur catta		NCBI via TaxonNamesResolver	Lemur catta	ABC	0	1	0	Ref_1	NA	NA	NA	NA	Ref_117	1	2900	NA	ABC	NA	80	0	0	20	0	0
FD.0455.ass	Illumina HiSeq	UCSD IGM	2016-04-14	Alix Ortega	Beauval Zoopark	France	fecal	none	F	healthy	captive	adult	adult	Somalian wild ass	Equus asinus somalicus	2014-08-11	beauval.Sayla	73336	Metazoa	Chordata	Mammalia	Perissodactyla	Equidae	Equus	Equus asinus	Equus asinus somalicus	NCBI via TaxonNamesResolver	Equus asinus	ABC	1	1	1	Ref_1	NA	NA	NA	NA	Ref_117	1	244999	NA	ABC	NA	0	0	0	100	0	0
FD.0472.lemur	Illumina HiSeq	UCSD IGM	2016-04-14	Alix Ortega	Beauval Zoopark	France	fecal	none	F	diseased	captive	adult	adult	Ringedtail lemur	Lemur catta	2014-08-18	NA	9447	Metazoa	Chordata	Mammalia	Primates	Lemuridae	Lemur	Lemur catta		NCBI via TaxonNamesResolver	Lemur catta	ABC	0	1	0	Ref_1	NA	NA	NA	NA	Ref_117	1	2900	NA	ABC	NA	80	0	0	20	0	0
FD.0481.monkey	Illumina HiSeq	UCSD IGM	2016-04-14	Alix Ortega	Beauval Zoopark	France	fecal	none	unknown	healthy	captive	unknown	adult	Blackheaded spider monkey	Ateles fusciceps robustus	2014-08-18	NA	183327	Metazoa	Chordata	Mammalia	Primates	Atelidae	Ateles	Ateles fusciceps	Ateles fusciceps robustus	NCBI via TaxonNamesResolver	Ateles fusciceps	ABC	0	1	0	Ref_1	NA	NA	NA	NA	Ref_117	1	9100	NA	ABC	NA	60	10	0	10	0	10
FD.0482.colobus	Illumina HiSeq	UCSD IGM	2016-04-14	Alix Ortega	Beauval Zoopark	France	fecal	none	unknown	healthy	captive	unknown	adult	Black and white colobus	Colobus guereza	2014-08-18	NA	33548	Metazoa	Chordata	Mammalia	Primates	Cercopithecidae	Colobus	Colobus guereza		NCBI via TaxonNamesResolver	Colobus guereza	ABC	0	1	0	Ref_1	NA	NA	NA	NA	Ref_117	1	10600	NA	ABC	NA	30	0	0	70	0	0
FD.0483.monkey	Illumina HiSeq	UCSD IGM	2016-04-14	Alix Ortega	Beauval Zoopark	France	fecal	none	M	diseased	captive	adult	adult	Blackheaded spider monkey	Ateles fusciceps robustus	2014-08-19	beauval.Feo	183327	Metazoa	Chordata	Mammalia	Primates	Atelidae	Ateles	Ateles fusciceps	Ateles fusciceps robustus	NCBI via TaxonNamesResolver	Ateles fusciceps	ABC	0	1	0	Ref_1	NA	NA	NA	NA	Ref_117	1	9100	NA	ABC	NA	60	10	0	10	0	10
FD.0486.gorilla	Illumina HiSeq	UCSD IGM	2016-04-14	Alix Ortega	Beauval Zoopark	France	fecal	none	M	healthy	captive	adult	adult	Western lowland gorilla	Gorilla gorilla gorilla	2014-08-21	beauval.Asato	9595	Metazoa	Chordata	Mammalia	Primates	Hominidae	Gorilla	Gorilla gorilla	Gorilla gorilla gorilla	NCBI via TaxonNamesResolver	Gorilla gorilla	ABC	0	1	0	Ref_1	NA	NA	NA	NA	Ref_117	1	131626	NA	ABC	NA	10	0	0	90	0	0
FD.0490.monkey	Illumina HiSeq	UCSD IGM	2016-04-14	Alix Ortega	Beauval Zoopark	France	fecal	none	unknown	healthy	captive	adult	adult	De Brazzas monkey	Cercopithecus neglectus	2014-08-22	NA	36227	Metazoa	Chordata	Mammalia	Primates	Cercopithecidae	Cercopithecus	Cercopithecus neglectus		NCBI via TaxonNamesResolver	Cercopithecus neglectus	ABC	0	1	0	Ref_1	NA	NA	NA	NA	Ref_117	1	5479.99	NA	ABC	NA	50	20	0	10	0	10
FD.0492.springbok	Illumina HiSeq	UCSD IGM	2016-04-14	Alix Ortega	Beauval Zoopark	France	fecal	none	unknown	healthy	captive	subadult	subadult	Springbok	Antidorcas marsupialis	2014-08-24	NA	59523	Metazoa	Chordata	Mammalia	Cetartiodactyla	Bovidae	Antidorcas	Antidorcas marsupialis	NA	NCBI via TaxonNamesResolver	Antidorcas marsupialis	ABC	1	1	1	Ref_1	NA	NA	NA	NA	Ref_117	1	31500	NA	ABC	NA	0	0	0	100	0	0
FD.0493.wildebeest	Illumina HiSeq	UCSD IGM	2016-04-14	Alix Ortega	Beauval Zoopark	France	fecal	none	unknown	healthy	captive	adult	adult	Blue wildebeest	Connochaetes taurinus	2014-08-24	NA	9927	Metazoa	Chordata	Mammalia	Cetartiodactyla	Bovidae	Connochaetes	Connochaetes taurinus	NA	NCBI via TaxonNamesResolver	Connochaetes taurinus	ABC	1	1	0	Ref_1	NA	NA	NA	NA	Ref_117	1	179999	NA	ABC	NA	0	0	0	100	0	0
FD.0501.springbok	Illumina HiSeq	UCSD IGM	2016-04-14	Alix Ortega	Beauval Zoopark	France	fecal	none	F	diseased	captive	adult	adult	Springbok	Antidorcas marsupialis	2014-09-02	beauval.019jaune	59523	Metazoa	Chordata	Mammalia	Cetartiodactyla	Bovidae	Antidorcas	Antidorcas marsupialis	NA	NCBI via TaxonNamesResolver	Antidorcas marsupialis	ABC	1	1	1	Ref_1	NA	NA	NA	NA	Ref_117	1	31500	NA	ABC	NA	0	0	0	100	0	0
FD.0502.gorilla	Illumina HiSeq	UCSD IGM	2016-04-14	Alix Ortega	Beauval Zoopark	France	fecal	none	F	healthy	captive	adult	adult	Western lowland gorilla	Gorilla gorilla gorilla	2014-09-03	beauval.Inge	9595	Metazoa	Chordata	Mammalia	Primates	Hominidae	Gorilla	Gorilla gorilla	Gorilla gorilla gorilla	NCBI via TaxonNamesResolver	Gorilla gorilla	ABC	0	1	0	Ref_1	NA	NA	NA	NA	Ref_117	1	131626	NA	ABC	NA	10	0	0	90	0	0
FD.18730.gorilla	Illumina HiSeq	UCSD IGM	2016-04-14	Alix Ortega	Beauval Zoopark	France	fecal	none	F	healthy	captive	adult	adult	Western lowland gorilla	Gorilla gorilla gorilla	2014-09-09	beauval.Sheila	9595	Metazoa	Chordata	Mammalia	Primates	Hominidae	Gorilla	Gorilla gorilla	Gorilla gorilla gorilla	NCBI via TaxonNamesResolver	Gorilla gorilla	ABC	0	1	0	Ref_1	NA	NA	NA	NA	Ref_117	1	131626	NA	ABC	NA	10	0	0	90	0	0
FD.18951.gorilla	Illumina HiSeq	UCSD IGM	2016-04-14	Alix Ortega	Beauval Zoopark	France	fecal	none	F	healthy	captive	juvenile	juvenile	Western lowland gorilla	Gorilla gorilla gorilla	2014-09-16	beauval.Kuimba	9595	Metazoa	Chordata	Mammalia	Primates	Hominidae	Gorilla	Gorilla gorilla	Gorilla gorilla gorilla	NCBI via TaxonNamesResolver	Gorilla gorilla	ABC	0	1	0	Ref_1	NA	NA	NA	NA	Ref_117	1	131626	NA	ABC	NA	10	0	0	90	0	0
FD.hippo.antelope	Illumina HiSeq	UCSD IGM	2016-04-14	Benjamin Lamglait	Sigean African Reserve	France	fecal	none	F	unknown	captive	unknown	adult	Roan antelope	Hippotragus equinus	2013-04-21	sig.roanantelope.1	37186	Metazoa	Chordata	Mammalia	Cetartiodactyla	Bovidae	Hippotragus	Hippotragus equinus	NA	NCBI via TaxonNamesResolver	Hippotragus equinus	ABC	0	1	0	Ref_1	NA	NA	NA	NA	Ref_117	1	269998	NA	ABC	NA	0	0	0	100	0	0
Myr.tri.Mont.1.0.653693.Giantanteater	Illumina MiSeq	CU Boulder	2012-10-09	published, Delsuc et al. 2014	Montpellier Zoo	France	fecal	none	M	unknown	captive	adult	adult	Giant anteater	Myrmecophaga tridactyla	2012-05-10	Myr.tri.Mont.1	71006	Metazoa	Chordata	Mammalia	Pilosa	Myrmecophagidae	Myrmecophaga	Myrmecophaga tridactyla		NCBI via TaxonNamesResolver	Myrmecophaga tridactyla	ABC	1	1	1	Ref_1	NA	NA	NA	NA	Ref_117	1	22333.2	NA	ABC	NA	0	100	0	0	0	0
Myr.tri.Mont.1.1.653732.Giantanteater	Illumina MiSeq	CU Boulder	2012-10-09	published, Delsuc et al. 2014	Montpellier Zoo	France	fecal	none	M	unknown	captive	adult	adult	Giant anteater	Myrmecophaga tridactyla	2012-05-10	Myr.tri.Mont.1	71006	Metazoa	Chordata	Mammalia	Pilosa	Myrmecophagidae	Myrmecophaga	Myrmecophaga tridactyla		NCBI via TaxonNamesResolver	Myrmecophaga tridactyla	ABC	1	1	1	Ref_1	NA	NA	NA	NA	Ref_117	1	22333.2	NA	ABC	NA	0	100	0	0	0	0
Myr.tri.Mont.1.2.653674.Giantanteater	Illumina MiSeq	CU Boulder	2012-10-09	published, Delsuc et al. 2014	Montpellier Zoo	France	fecal	none	M	unknown	captive	adult	adult	Giant anteater	Myrmecophaga tridactyla	2012-01-19	Myr.tri.Mont.1	71006	Metazoa	Chordata	Mammalia	Pilosa	Myrmecophagidae	Myrmecophaga	Myrmecophaga tridactyla		NCBI via TaxonNamesResolver	Myrmecophaga tridactyla	ABC	1	1	1	Ref_1	NA	NA	NA	NA	Ref_117	1	22333.2	NA	ABC	NA	0	100	0	0	0	0
Myr.tri.Mont.2.0.653718.Giantanteater	Illumina MiSeq	CU Boulder	2012-10-09	published, Delsuc et al. 2014	Montpellier Zoo	France	fecal	none	F	unknown	captive	adult	adult	Giant anteater	Myrmecophaga tridactyla	2012-05-10	Myr.tri.Mont.2	71006	Metazoa	Chordata	Mammalia	Pilosa	Myrmecophagidae	Myrmecophaga	Myrmecophaga tridactyla		NCBI via TaxonNamesResolver	Myrmecophaga tridactyla	ABC	1	1	1	Ref_1	NA	NA	NA	NA	Ref_117	1	22333.2	NA	ABC	NA	0	100	0	0	0	0
Myr.tri.Mont.2.1.653695.Giantanteater	Illumina MiSeq	CU Boulder	2012-10-09	published, Delsuc et al. 2014	Montpellier Zoo	France	fecal	none	F	unknown	captive	adult	adult	Giant anteater	Myrmecophaga tridactyla	2012-05-10	Myr.tri.Mont.2	71006	Metazoa	Chordata	Mammalia	Pilosa	Myrmecophagidae	Myrmecophaga	Myrmecophaga tridactyla		NCBI via TaxonNamesResolver	Myrmecophaga tridactyla	ABC	1	1	1	Ref_1	NA	NA	NA	NA	Ref_117	1	22333.2	NA	ABC	NA	0	100	0	0	0	0
Myr.tri.Seat.05D02.653714.Giantanteater	Illumina MiSeq	CU Boulder	2012-10-09	published, Delsuc et al. 2014	Emas National Park	Brazil	fecal	none	unknown	unknown	wild	unknown	adult	Giant anteater	Myrmecophaga tridactyla	2005-06-28	Seat.G.Ant.05D02	71006	Metazoa	Chordata	Mammalia	Pilosa	Myrmecophagidae	Myrmecophaga	Myrmecophaga tridactyla		NCBI via TaxonNamesResolver	Myrmecophaga tridactyla	ABC	1	1	1	Ref_1	NA	NA	NA	NA	Ref_117	1	22333.2	NA	ABC	NA	0	100	0	0	0	0
Myr.tri.Seat.1.03E03.653736.Giantanteater	Illumina MiSeq	CU Boulder	2012-10-09	published, Delsuc et al. 2014	Emas National Park	Brazil	fecal	none	unknown	unknown	wild	unknown	adult	Giant anteater	Myrmecophaga tridactyla	2005-06-28	Seat.giant.anteater.1	71006	Metazoa	Chordata	Mammalia	Pilosa	Myrmecophagidae	Myrmecophaga	Myrmecophaga tridactyla		NCBI via TaxonNamesResolver	Myrmecophaga tridactyla	ABC	1	1	1	Ref_1	NA	NA	NA	NA	Ref_117	1	22333.2	NA	ABC	NA	0	100	0	0	0	0
Myr.tri.Seat.1.04J06.653681.Giantanteater	Illumina MiSeq	CU Boulder	2012-10-09	published, Delsuc et al. 2014	Emas National Park	Brazil	fecal	none	unknown	unknown	wild	unknown	adult	Giant anteater	Myrmecophaga tridactyla	2005-06-28	Seat.G.Ant.04J06	71006	Metazoa	Chordata	Mammalia	Pilosa	Myrmecophagidae	Myrmecophaga	Myrmecophaga tridactyla		NCBI via TaxonNamesResolver	Myrmecophaga tridactyla	ABC	1	1	1	Ref_1	NA	NA	NA	NA	Ref_117	1	22333.2	NA	ABC	NA	0	100	0	0	0	0
Myr.tri.Seat.1.07C04.653723.Giantanteater	Illumina MiSeq	CU Boulder	2012-10-09	published, Delsuc et al. 2014	Emas National Park	Brazil	fecal	none	unknown	unknown	wild	unknown	adult	Giant anteater	Myrmecophaga tridactyla	2005-06-28	Seat.G.Ant.07C04	71006	Metazoa	Chordata	Mammalia	Pilosa	Myrmecophagidae	Myrmecophaga	Myrmecophaga tridactyla		NCBI via TaxonNamesResolver	Myrmecophaga tridactyla	ABC	1	1	1	Ref_1	NA	NA	NA	NA	Ref_117	1	22333.2	NA	ABC	NA	0	100	0	0	0	0
Myr.tri.Seat.10.04F05.653662.Giantanteater	Illumina MiSeq	CU Boulder	2012-10-09	published, Delsuc et al. 2014	Emas National Park	Brazil	fecal	none	unknown	unknown	wild	unknown	adult	Giant anteater	Myrmecophaga tridactyla	2005-06-28	Seat.giant.anteater.10	71006	Metazoa	Chordata	Mammalia	Pilosa	Myrmecophagidae	Myrmecophaga	Myrmecophaga tridactyla		NCBI via TaxonNamesResolver	Myrmecophaga tridactyla	ABC	1	1	1	Ref_1	NA	NA	NA	NA	Ref_117	1	22333.2	NA	ABC	NA	0	100	0	0	0	0
Myr.tri.Seat.11.04F02.653710.Giantanteater	Illumina MiSeq	CU Boulder	2012-10-09	published, Delsuc et al. 2014	Emas National Park	Brazil	fecal	none	unknown	unknown	wild	unknown	adult	Giant anteater	Myrmecophaga tridactyla	2005-06-28	Seat.giant.anteater.11	71006	Metazoa	Chordata	Mammalia	Pilosa	Myrmecophagidae	Myrmecophaga	Myrmecophaga tridactyla		NCBI via TaxonNamesResolver	Myrmecophaga tridactyla	ABC	1	1	1	Ref_1	NA	NA	NA	NA	Ref_117	1	22333.2	NA	ABC	NA	0	100	0	0	0	0
Myr.tri.Seat.12.04F01.653678.Giantanteater	Illumina MiSeq	CU Boulder	2012-10-09	published, Delsuc et al. 2014	Emas National Park	Brazil	fecal	none	unknown	unknown	wild	unknown	adult	Giant anteater	Myrmecophaga tridactyla	2005-06-28	Seat.giant.anteater.12	71006	Metazoa	Chordata	Mammalia	Pilosa	Myrmecophagidae	Myrmecophaga	Myrmecophaga tridactyla		NCBI via TaxonNamesResolver	Myrmecophaga tridactyla	ABC	1	1	1	Ref_1	NA	NA	NA	NA	Ref_117	1	22333.2	NA	ABC	NA	0	100	0	0	0	0
Myr.tri.Seat.13.04I17.653705.Giantanteater	Illumina MiSeq	CU Boulder	2012-10-09	published, Delsuc et al. 2014	Emas National Park	Brazil	fecal	none	unknown	unknown	wild	unknown	adult	Giant anteater	Myrmecophaga tridactyla	2005-06-28	Seat.giant.anteater.13	71006	Metazoa	Chordata	Mammalia	Pilosa	Myrmecophagidae	Myrmecophaga	Myrmecophaga tridactyla		NCBI via TaxonNamesResolver	Myrmecophaga tridactyla	ABC	1	1	1	Ref_1	NA	NA	NA	NA	Ref_117	1	22333.2	NA	ABC	NA	0	100	0	0	0	0
Myr.tri.Seat.14.04K04.653703.Giantanteater	Illumina MiSeq	CU Boulder	2012-10-09	published, Delsuc et al. 2014	Emas National Park	Brazil	fecal	none	unknown	unknown	wild	unknown	adult	Giant anteater	Myrmecophaga tridactyla	2005-06-28	Seat.giant.anteater.14	71006	Metazoa	Chordata	Mammalia	Pilosa	Myrmecophagidae	Myrmecophaga	Myrmecophaga tridactyla		NCBI via TaxonNamesResolver	Myrmecophaga tridactyla	ABC	1	1	1	Ref_1	NA	NA	NA	NA	Ref_117	1	22333.2	NA	ABC	NA	0	100	0	0	0	0
Myr.tri.Seat.15.04D01.653679.Giantanteater	Illumina MiSeq	CU Boulder	2012-10-09	published, Delsuc et al. 2014	Emas National Park	Brazil	fecal	none	unknown	unknown	wild	unknown	adult	Giant anteater	Myrmecophaga tridactyla	2005-06-28	Seat.giant.anteater.15	71006	Metazoa	Chordata	Mammalia	Pilosa	Myrmecophagidae	Myrmecophaga	Myrmecophaga tridactyla		NCBI via TaxonNamesResolver	Myrmecophaga tridactyla	ABC	1	1	1	Ref_1	NA	NA	NA	NA	Ref_117	1	22333.2	NA	ABC	NA	0	100	0	0	0	0
Myr.tri.Seat.16.04I10.653731.Giantanteater	Illumina MiSeq	CU Boulder	2012-10-09	published, Delsuc et al. 2014	Emas National Park	Brazil	fecal	none	unknown	unknown	wild	unknown	adult	Giant anteater	Myrmecophaga tridactyla	2005-06-28	Seat.giant.anteater.16	71006	Metazoa	Chordata	Mammalia	Pilosa	Myrmecophagidae	Myrmecophaga	Myrmecophaga tridactyla		NCBI via TaxonNamesResolver	Myrmecophaga tridactyla	ABC	1	1	1	Ref_1	NA	NA	NA	NA	Ref_117	1	22333.2	NA	ABC	NA	0	100	0	0	0	0
Myr.tri.Seat.17.04K13.653726.Giantanteater	Illumina MiSeq	CU Boulder	2012-10-09	published, Delsuc et al. 2014	Emas National Park	Brazil	fecal	none	unknown	unknown	wild	unknown	adult	Giant anteater	Myrmecophaga tridactyla	2005-06-28	Seat.giant.anteater.17	71006	Metazoa	Chordata	Mammalia	Pilosa	Myrmecophagidae	Myrmecophaga	Myrmecophaga tridactyla		NCBI via TaxonNamesResolver	Myrmecophaga tridactyla	ABC	1	1	1	Ref_1	NA	NA	NA	NA	Ref_117	1	22333.2	NA	ABC	NA	0	100	0	0	0	0
Myr.tri.Seat.18.04L01.653719.Giantanteater	Illumina MiSeq	CU Boulder	2012-10-09	published, Delsuc et al. 2014	Emas National Park	Brazil	fecal	none	unknown	unknown	wild	unknown	adult	Giant anteater	Myrmecophaga tridactyla	2005-06-28	Seat.giant.anteater.18	71006	Metazoa	Chordata	Mammalia	Pilosa	Myrmecophagidae	Myrmecophaga	Myrmecophaga tridactyla		NCBI via TaxonNamesResolver	Myrmecophaga tridactyla	ABC	1	1	1	Ref_1	NA	NA	NA	NA	Ref_117	1	22333.2	NA	ABC	NA	0	100	0	0	0	0
Myr.tri.Seat.19.04L18.653752.Giantanteater	Illumina MiSeq	CU Boulder	2012-10-09	published, Delsuc et al. 2014	Emas National Park	Brazil	fecal	none	unknown	unknown	wild	unknown	adult	Giant anteater	Myrmecophaga tridactyla	2005-06-28	Seat.giant.anteater.19	71006	Metazoa	Chordata	Mammalia	Pilosa	Myrmecophagidae	Myrmecophaga	Myrmecophaga tridactyla		NCBI via TaxonNamesResolver	Myrmecophaga tridactyla	ABC	1	1	1	Ref_1	NA	NA	NA	NA	Ref_117	1	22333.2	NA	ABC	NA	0	100	0	0	0	0
Myr.tri.Seat.2.03G06.653743.Giantanteater	Illumina MiSeq	CU Boulder	2012-10-09	published, Delsuc et al. 2014	Emas National Park	Brazil	fecal	none	unknown	unknown	wild	unknown	adult	Giant anteater	Myrmecophaga tridactyla	2005-06-28	Seat.giant.anteater.2	71006	Metazoa	Chordata	Mammalia	Pilosa	Myrmecophagidae	Myrmecophaga	Myrmecophaga tridactyla		NCBI via TaxonNamesResolver	Myrmecophaga tridactyla	ABC	1	1	1	Ref_1	NA	NA	NA	NA	Ref_117	1	22333.2	NA	ABC	NA	0	100	0	0	0	0
Myr.tri.Seat.20.04K11.653698.Giantanteater	Illumina MiSeq	CU Boulder	2012-10-09	published, Delsuc et al. 2014	Emas National Park	Brazil	fecal	none	unknown	unknown	wild	unknown	adult	Giant anteater	Myrmecophaga tridactyla	2005-06-28	Seat.giant.anteater.20	71006	Metazoa	Chordata	Mammalia	Pilosa	Myrmecophagidae	Myrmecophaga	Myrmecophaga tridactyla		NCBI via TaxonNamesResolver	Myrmecophaga tridactyla	ABC	1	1	1	Ref_1	NA	NA	NA	NA	Ref_117	1	22333.2	NA	ABC	NA	0	100	0	0	0	0
Myr.tri.Seat.21.04K01.653690.Giantanteater	Illumina MiSeq	CU Boulder	2012-10-09	published, Delsuc et al. 2014	Emas National Park	Brazil	fecal	none	unknown	unknown	wild	unknown	adult	Giant anteater	Myrmecophaga tridactyla	2005-06-28	Seat.giant.anteater.21	71006	Metazoa	Chordata	Mammalia	Pilosa	Myrmecophagidae	Myrmecophaga	Myrmecophaga tridactyla		NCBI via TaxonNamesResolver	Myrmecophaga tridactyla	ABC	1	1	1	Ref_1	NA	NA	NA	NA	Ref_117	1	22333.2	NA	ABC	NA	0	100	0	0	0	0
Myr.tri.Seat.22.04K17.653666.Giantanteater	Illumina MiSeq	CU Boulder	2012-10-09	published, Delsuc et al. 2014	Emas National Park	Brazil	fecal	none	unknown	unknown	wild	unknown	adult	Giant anteater	Myrmecophaga tridactyla	2005-06-28	Seat.giant.anteater.22	71006	Metazoa	Chordata	Mammalia	Pilosa	Myrmecophagidae	Myrmecophaga	Myrmecophaga tridactyla		NCBI via TaxonNamesResolver	Myrmecophaga tridactyla	ABC	1	1	1	Ref_1	NA	NA	NA	NA	Ref_117	1	22333.2	NA	ABC	NA	0	100	0	0	0	0
Myr.tri.Seat.23.04L06.653737.Giantanteater	Illumina MiSeq	CU Boulder	2012-10-09	published, Delsuc et al. 2014	Emas National Park	Brazil	fecal	none	unknown	unknown	wild	unknown	adult	Giant anteater	Myrmecophaga tridactyla	2005-06-28	Seat.giant.anteater.23	71006	Metazoa	Chordata	Mammalia	Pilosa	Myrmecophagidae	Myrmecophaga	Myrmecophaga tridactyla		NCBI via TaxonNamesResolver	Myrmecophaga tridactyla	ABC	1	1	1	Ref_1	NA	NA	NA	NA	Ref_117	1	22333.2	NA	ABC	NA	0	100	0	0	0	0
Myr.tri.Seat.24.04L12.653667.Giantanteater	Illumina MiSeq	CU Boulder	2012-10-09	published, Delsuc et al. 2014	Emas National Park	Brazil	fecal	none	unknown	unknown	wild	unknown	adult	Giant anteater	Myrmecophaga tridactyla	2005-06-28	Seat.giant.anteater.24	71006	Metazoa	Chordata	Mammalia	Pilosa	Myrmecophagidae	Myrmecophaga	Myrmecophaga tridactyla		NCBI via TaxonNamesResolver	Myrmecophaga tridactyla	ABC	1	1	1	Ref_1	NA	NA	NA	NA	Ref_117	1	22333.2	NA	ABC	NA	0	100	0	0	0	0
Myr.tri.Seat.25.04I12.653699.Giantanteater	Illumina MiSeq	CU Boulder	2012-10-09	published, Delsuc et al. 2014	Emas National Park	Brazil	fecal	none	unknown	unknown	wild	unknown	adult	Giant anteater	Myrmecophaga tridactyla	2005-06-28	Seat.giant.anteater.25	71006	Metazoa	Chordata	Mammalia	Pilosa	Myrmecophagidae	Myrmecophaga	Myrmecophaga tridactyla		NCBI via TaxonNamesResolver	Myrmecophaga tridactyla	ABC	1	1	1	Ref_1	NA	NA	NA	NA	Ref_117	1	22333.2	NA	ABC	NA	0	100	0	0	0	0
Myr.tri.Seat.26.04K16.653682.Giantanteater	Illumina MiSeq	CU Boulder	2012-10-09	published, Delsuc et al. 2014	Emas National Park	Brazil	fecal	none	unknown	unknown	wild	unknown	adult	Giant anteater	Myrmecophaga tridactyla	2005-06-28	Seat.giant.anteater.26	71006	Metazoa	Chordata	Mammalia	Pilosa	Myrmecophagidae	Myrmecophaga	Myrmecophaga tridactyla		NCBI via TaxonNamesResolver	Myrmecophaga tridactyla	ABC	1	1	1	Ref_1	NA	NA	NA	NA	Ref_117	1	22333.2	NA	ABC	NA	0	100	0	0	0	0
Myr.tri.Seat.27.04K10.653702.Giantanteater	Illumina MiSeq	CU Boulder	2012-10-09	published, Delsuc et al. 2014	Emas National Park	Brazil	fecal	none	unknown	unknown	wild	unknown	adult	Giant anteater	Myrmecophaga tridactyla	2005-06-28	Seat.giant.anteater.27	71006	Metazoa	Chordata	Mammalia	Pilosa	Myrmecophagidae	Myrmecophaga	Myrmecophaga tridactyla		NCBI via TaxonNamesResolver	Myrmecophaga tridactyla	ABC	1	1	1	Ref_1	NA	NA	NA	NA	Ref_117	1	22333.2	NA	ABC	NA	0	100	0	0	0	0
Myr.tri.Seat.3.03O02.653696.Giantanteater	Illumina MiSeq	CU Boulder	2012-10-09	published, Delsuc et al. 2014	Emas National Park	Brazil	fecal	none	unknown	unknown	wild	unknown	adult	Giant anteater	Myrmecophaga tridactyla	2005-06-28	Seat.giant.anteater.3	71006	Metazoa	Chordata	Mammalia	Pilosa	Myrmecophagidae	Myrmecophaga	Myrmecophaga tridactyla		NCBI via TaxonNamesResolver	Myrmecophaga tridactyla	ABC	1	1	1	Ref_1	NA	NA	NA	NA	Ref_117	1	22333.2	NA	ABC	NA	0	100	0	0	0	0
Myr.tri.Seat.4.03H10.653706.Giantanteater	Illumina MiSeq	CU Boulder	2012-10-09	published, Delsuc et al. 2014	Emas National Park	Brazil	fecal	none	unknown	unknown	wild	unknown	adult	Giant anteater	Myrmecophaga tridactyla	2005-06-28	Seat.giant.anteater.4	71006	Metazoa	Chordata	Mammalia	Pilosa	Myrmecophagidae	Myrmecophaga	Myrmecophaga tridactyla		NCBI via TaxonNamesResolver	Myrmecophaga tridactyla	ABC	1	1	1	Ref_1	NA	NA	NA	NA	Ref_117	1	22333.2	NA	ABC	NA	0	100	0	0	0	0
Myr.tri.Seat.5.3502.653738.Giantanteater	Illumina MiSeq	CU Boulder	2012-10-09	published, Delsuc et al. 2014	Emas National Park	Brazil	fecal	none	unknown	unknown	wild	unknown	adult	Giant anteater	Myrmecophaga tridactyla	2005-06-28	Seat.giant.anteater.5	71006	Metazoa	Chordata	Mammalia	Pilosa	Myrmecophagidae	Myrmecophaga	Myrmecophaga tridactyla		NCBI via TaxonNamesResolver	Myrmecophaga tridactyla	ABC	1	1	1	Ref_1	NA	NA	NA	NA	Ref_117	1	22333.2	NA	ABC	NA	0	100	0	0	0	0
Myr.tri.Seat.6.04K03.653740.Giantanteater	Illumina MiSeq	CU Boulder	2012-10-09	published, Delsuc et al. 2014	Emas National Park	Brazil	fecal	none	unknown	unknown	wild	unknown	adult	Giant anteater	Myrmecophaga tridactyla	2005-06-28	Seat.giant.anteater.6	71006	Metazoa	Chordata	Mammalia	Pilosa	Myrmecophagidae	Myrmecophaga	Myrmecophaga tridactyla		NCBI via TaxonNamesResolver	Myrmecophaga tridactyla	ABC	1	1	1	Ref_1	NA	NA	NA	NA	Ref_117	1	22333.2	NA	ABC	NA	0	100	0	0	0	0
Myr.tri.Seat.7.04F07.653680.Giantanteater	Illumina MiSeq	CU Boulder	2012-10-09	published, Delsuc et al. 2014	Emas National Park	Brazil	fecal	none	unknown	unknown	wild	unknown	adult	Giant anteater	Myrmecophaga tridactyla	2005-06-28	Seat.giant.anteater.7	71006	Metazoa	Chordata	Mammalia	Pilosa	Myrmecophagidae	Myrmecophaga	Myrmecophaga tridactyla		NCBI via TaxonNamesResolver	Myrmecophaga tridactyla	ABC	1	1	1	Ref_1	NA	NA	NA	NA	Ref_117	1	22333.2	NA	ABC	NA	0	100	0	0	0	0
Myr.tri.Seat.8.04I18.653676.Giantanteater	Illumina MiSeq	CU Boulder	2012-10-09	published, Delsuc et al. 2014	Emas National Park	Brazil	fecal	none	unknown	unknown	wild	unknown	adult	Giant anteater	Myrmecophaga tridactyla	2005-06-28	Seat.giant.anteater.8	71006	Metazoa	Chordata	Mammalia	Pilosa	Myrmecophagidae	Myrmecophaga	Myrmecophaga tridactyla		NCBI via TaxonNamesResolver	Myrmecophaga tridactyla	ABC	1	1	1	Ref_1	NA	NA	NA	NA	Ref_117	1	22333.2	NA	ABC	NA	0	100	0	0	0	0
Myr.tri.Seat.9.04I04.653753.Giantanteater	Illumina MiSeq	CU Boulder	2012-10-09	published, Delsuc et al. 2014	Emas National Park	Brazil	fecal	none	unknown	unknown	wild	unknown	adult	Giant anteater	Myrmecophaga tridactyla	2005-06-28	Seat.giant.anteater.9	71006	Metazoa	Chordata	Mammalia	Pilosa	Myrmecophagidae	Myrmecophaga	Myrmecophaga tridactyla		NCBI via TaxonNamesResolver	Myrmecophaga tridactyla	ABC	1	1	1	Ref_1	NA	NA	NA	NA	Ref_117	1	22333.2	NA	ABC	NA	0	100	0	0	0	0
Ory.afe.Cinci.1.653709.Aardvark	Illumina MiSeq	CU Boulder	2012-10-09	published, Delsuc et al. 2014	Cincinnati Zoo	USA	fecal	none	F	unknown	captive	adult	adult	Aardvark	Orycteropus afer	2012-08-16	Ory.afe.Cinci.1	9818	Metazoa	Chordata	Mammalia	Tubulidentata	Orycteropodidae	Orycteropus	Orycteropus afer		NCBI via TaxonNamesResolver	Orycteropus afer	ABC	1	0	1	Ref_1	NA	NA	NA	NA	Ref_117	1	52350.4	NA	ABC	NA	0	100	0	0	0	0
Ory.afe.Cinci.2.653750.Aardvark	Illumina MiSeq	CU Boulder	2012-10-09	published, Delsuc et al. 2014	Cincinnati Zoo	USA	fecal	none	F	unknown	captive	adult	adult	Aardvark	Orycteropus afer	2012-08-14	Ory.afe.Cinci.2	9818	Metazoa	Chordata	Mammalia	Tubulidentata	Orycteropodidae	Orycteropus	Orycteropus afer		NCBI via TaxonNamesResolver	Orycteropus afer	ABC	1	0	1	Ref_1	NA	NA	NA	NA	Ref_117	1	52350.4	NA	ABC	NA	0	100	0	0	0	0
Ory.afe.Cinci.3.653669.Aardvark	Illumina MiSeq	CU Boulder	2012-10-09	published, Delsuc et al. 2014	Cincinnati Zoo	USA	fecal	none	M	unknown	captive	adult	adult	Aardvark	Orycteropus afer	2012-08-14	Ory.afe.Cinci.3	9818	Metazoa	Chordata	Mammalia	Tubulidentata	Orycteropodidae	Orycteropus	Orycteropus afer		NCBI via TaxonNamesResolver	Orycteropus afer	ABC	1	0	1	Ref_1	NA	NA	NA	NA	Ref_117	1	52350.4	NA	ABC	NA	0	100	0	0	0	0
Ory.afe.Colch.1.653716.Aardvark	Illumina MiSeq	CU Boulder	2012-10-09	published, Delsuc et al. 2014	Colchester Zoo	United Kingdom	fecal	none	unknown	unknown	captive	adult	adult	Aardvark	Orycteropus afer	2012-06-23	Ory.afe.Colch.1	9818	Metazoa	Chordata	Mammalia	Tubulidentata	Orycteropodidae	Orycteropus	Orycteropus afer		NCBI via TaxonNamesResolver	Orycteropus afer	ABC	1	0	1	Ref_1	NA	NA	NA	NA	Ref_117	1	52350.4	NA	ABC	NA	0	100	0	0	0	0
Ory.afe.Colch.2.653725.Aardvark	Illumina MiSeq	CU Boulder	2012-10-09	published, Delsuc et al. 2014	Colchester Zoo	United Kingdom	fecal	none	unknown	unknown	captive	adult	adult	Aardvark	Orycteropus afer	2012-06-23	Ory.afe.Colch.2	9818	Metazoa	Chordata	Mammalia	Tubulidentata	Orycteropodidae	Orycteropus	Orycteropus afer		NCBI via TaxonNamesResolver	Orycteropus afer	ABC	1	0	1	Ref_1	NA	NA	NA	NA	Ref_117	1	52350.4	NA	ABC	NA	0	100	0	0	0	0
Ory.afe.Colch.3.653751.Aardvark	Illumina MiSeq	CU Boulder	2012-10-09	published, Delsuc et al. 2014	Colchester Zoo	United Kingdom	fecal	none	unknown	unknown	captive	adult	adult	Aardvark	Orycteropus afer	2012-06-23	Ory.afe.Colch.3	9818	Metazoa	Chordata	Mammalia	Tubulidentata	Orycteropodidae	Orycteropus	Orycteropus afer		NCBI via TaxonNamesResolver	Orycteropus afer	ABC	1	0	1	Ref_1	NA	NA	NA	NA	Ref_117	1	52350.4	NA	ABC	NA	0	100	0	0	0	0
Ory.afe.Colch.4.653739.Aardvark	Illumina MiSeq	CU Boulder	2012-10-09	published, Delsuc et al. 2014	Colchester Zoo	United Kingdom	fecal	none	unknown	unknown	captive	adult	adult	Aardvark	Orycteropus afer	2012-06-23	Ory.afe.Colch.4	9818	Metazoa	Chordata	Mammalia	Tubulidentata	Orycteropodidae	Orycteropus	Orycteropus afer		NCBI via TaxonNamesResolver	Orycteropus afer	ABC	1	0	1	Ref_1	NA	NA	NA	NA	Ref_117	1	52350.4	NA	ABC	NA	0	100	0	0	0	0
Ory.afe.Colch.5.653694.Aardvark	Illumina MiSeq	CU Boulder	2012-10-09	published, Delsuc et al. 2014	Colchester Zoo	United Kingdom	fecal	none	unknown	unknown	captive	adult	adult	Aardvark	Orycteropus afer	2012-06-24	Ory.afe.Colch.5	9818	Metazoa	Chordata	Mammalia	Tubulidentata	Orycteropodidae	Orycteropus	Orycteropus afer		NCBI via TaxonNamesResolver	Orycteropus afer	ABC	1	0	1	Ref_1	NA	NA	NA	NA	Ref_117	1	52350.4	NA	ABC	NA	0	100	0	0	0	0
Ory.afe.Colch.6.653748.Aardvark	Illumina MiSeq	CU Boulder	2012-10-09	published, Delsuc et al. 2014	Colchester Zoo	United Kingdom	fecal	none	unknown	unknown	captive	adult	adult	Aardvark	Orycteropus afer	2012-06-24	Ory.afe.Colch.6	9818	Metazoa	Chordata	Mammalia	Tubulidentata	Orycteropodidae	Orycteropus	Orycteropus afer		NCBI via TaxonNamesResolver	Orycteropus afer	ABC	1	0	1	Ref_1	NA	NA	NA	NA	Ref_117	1	52350.4	NA	ABC	NA	0	100	0	0	0	0
Ory.afe.Colch.7.653684.Aardvark	Illumina MiSeq	CU Boulder	2012-10-09	published, Delsuc et al. 2014	Colchester Zoo	United Kingdom	fecal	none	unknown	unknown	captive	adult	adult	Aardvark	Orycteropus afer	2012-06-25	Ory.afe.Colch.7	9818	Metazoa	Chordata	Mammalia	Tubulidentata	Orycteropodidae	Orycteropus	Orycteropus afer		NCBI via TaxonNamesResolver	Orycteropus afer	ABC	1	0	1	Ref_1	NA	NA	NA	NA	Ref_117	1	52350.4	NA	ABC	NA	0	100	0	0	0	0
Ory.afe.Colch.8.653708.Aardvark	Illumina MiSeq	CU Boulder	2012-10-09	published, Delsuc et al. 2014	Colchester Zoo	United Kingdom	fecal	none	unknown	unknown	captive	adult	adult	Aardvark	Orycteropus afer	2012-06-25	Ory.afe.Colch.8	9818	Metazoa	Chordata	Mammalia	Tubulidentata	Orycteropodidae	Orycteropus	Orycteropus afer		NCBI via TaxonNamesResolver	Orycteropus afer	ABC	1	0	1	Ref_1	NA	NA	NA	NA	Ref_117	1	52350.4	NA	ABC	NA	0	100	0	0	0	0
Ory.afe.Colch.9.653707.Aardvark	Illumina MiSeq	CU Boulder	2012-10-09	published, Delsuc et al. 2014	Colchester Zoo	United Kingdom	fecal	none	unknown	unknown	captive	adult	adult	Aardvark	Orycteropus afer	2012-06-25	Ory.afe.Colch.9	9818	Metazoa	Chordata	Mammalia	Tubulidentata	Orycteropodidae	Orycteropus	Orycteropus afer		NCBI via TaxonNamesResolver	Orycteropus afer	ABC	1	0	1	Ref_1	NA	NA	NA	NA	Ref_117	1	52350.4	NA	ABC	NA	0	100	0	0	0	0
Ory.afe.Lond.1.1.653735.Aardvark	Illumina MiSeq	CU Boulder	2012-10-09	published, Delsuc et al. 2014	London Zoo	United Kingdom	fecal	none	F	unknown	captive	adult	adult	Aardvark	Orycteropus afer	2012-08-17	lond.Arks.7192.Mischa	9818	Metazoa	Chordata	Mammalia	Tubulidentata	Orycteropodidae	Orycteropus	Orycteropus afer		NCBI via TaxonNamesResolver	Orycteropus afer	ABC	1	0	1	Ref_1	NA	NA	NA	NA	Ref_117	1	52350.4	NA	ABC	NA	0	100	0	0	0	0
Ory.afe.Lond.1.653689.Aardvark	Illumina MiSeq	CU Boulder	2012-10-09	published, Delsuc et al. 2014	London Zoo	United Kingdom	fecal	none	F	unknown	captive	adult	adult	Aardvark	Orycteropus afer	2012-08-19	lond.Arks.7192.Mischa	9818	Metazoa	Chordata	Mammalia	Tubulidentata	Orycteropodidae	Orycteropus	Orycteropus afer		NCBI via TaxonNamesResolver	Orycteropus afer	ABC	1	0	1	Ref_1	NA	NA	NA	NA	Ref_117	1	52350.4	NA	ABC	NA	0	100	0	0	0	0
BaboonW	Illumina GAIIx	Washington University	2011-05-14	published, Ley et al. 2008	Namibia	Namibia	fecal	none	unknown	unknown	wild	unknown	adult	Hamadryas baboon	Papio hamadryas	NA	nam.BaboonW	9557	Metazoa	Chordata	Mammalia	Primates	Cercopithecidae	Papio	Papio hamadryas		NCBI via TaxonNamesResolver	Papio hamadryas	ABC	0	1	0	Ref_1	NA	NA	NA	NA	Ref_117	1	21250	NA	ABC	NA	0	10	0	80	0	0
BlackRhino1	Illumina GAIIx	Washington University	2011-05-14	published, Ley et al. 2008	Saint Louis Zoo	USA	fecal	none	unknown	unknown	captive	unknown	adult	Black rhinoceros	Diceros bicornis	NA	slzoo.BlackRhino1	9805	Metazoa	Chordata	Mammalia	Perissodactyla	Rhinocerotidae	Diceros	Diceros bicornis		NCBI via TaxonNamesResolver	Diceros bicornis	ABC	1	0	1	Ref_1	NA	NA	NA	NA	Ref_117	1	1.18051e+06	NA	ABC	NA	0	0	0	100	0	0
BlackRhino2	Illumina GAIIx	Washington University	2011-05-14	published, Ley et al. 2008	Saint Louis Zoo	USA	fecal	none	unknown	unknown	captive	unknown	adult	Black rhinoceros	Diceros bicornis	NA	slzoo.BlackRhino2	9805	Metazoa	Chordata	Mammalia	Perissodactyla	Rhinocerotidae	Diceros	Diceros bicornis		NCBI via TaxonNamesResolver	Diceros bicornis	ABC	1	0	1	Ref_1	NA	NA	NA	NA	Ref_117	1	1.18051e+06	NA	ABC	NA	0	0	0	100	0	0
SpgbkW	Illumina GAIIx	Washington University	2011-05-14	published, Ley et al. 2008	Namibia	Namibia	fecal	none	unknown	unknown	wild	unknown	adult	Springbok	Antidorcas marsupialis	NA	nam.springbok	59523	Metazoa	Chordata	Mammalia	Cetartiodactyla	Bovidae	Antidorcas	Antidorcas marsupialis	NA	NCBI via TaxonNamesResolver	Antidorcas marsupialis	ABC	1	1	1	Ref_1	NA	NA	NA	NA	Ref_117	1	31500	NA	ABC	NA	0	0	0	100	0	0
Wildass1	Illumina GAIIx	Washington University	2011-05-14	published, Ley et al. 2008	Saint Louis Zoo	USA	fecal	none	unknown	unknown	captive	unknown	adult	Ass	Equus asinus	NA	slzoo.Wildass1	9793	Metazoa	Chordata	Mammalia	Perissodactyla	Equidae	Equus	Equus asinus		NCBI via TaxonNamesResolver	Equus asinus	ABC	1	1	1	Ref_1	NA	NA	NA	NA	Ref_117	1	244999	NA	ABC	NA	0	0	0	100	0	0
Zebra2	Illumina GAIIx	Washington University	2011-05-14	published, Ley et al. 2008	Namibia	Namibia	fecal	none	unknown	unknown	wild	unknown	adult	Hartmanns mountain zebra	Equus hartmannae	NA	nam.Zebra2	35510	Metazoa	Chordata	Mammalia	Perissodactyla	Equidae	Equus	Equus zebra	NA	NCBI via TaxonNamesResolver	Equus zebra	ABC	1	1	1	Ref_1	NA	NA	NA	NA	Ref_117	1	286999	NA	ABC	NA	0	0	0	100	0	0
ZebraSTL1	Illumina GAIIx	Washington University	2011-05-14	published, Ley et al. 2008	Saint Louis Zoo	USA	fecal	none	unknown	unknown	captive	unknown	adult	Grevys zebra	Equus grevyi	NA	slzoo.ZebraSTL1	9792	Metazoa	Chordata	Mammalia	Perissodactyla	Equidae	Equus	Equus grevyi		NCBI via TaxonNamesResolver	Equus grevyi	ABC	1	1	1	Ref_1	NA	NA	NA	NA	Ref_117	1	408000	NA	ABC	NA	0	0	0	100	0	0
NATL.24654.phorse	Illumina HiSeq	UCSD IGM	2016-04-14	Se Jin Song	National Zoo	USA	fecal	none	unknown	unknown	captive	unknown	adult	przewalski horse	Equus ferus przewalskii	2015-10-23	NA	35510	Metazoa	Chordata	Mammalia	Perissodactyla	Equidae	Equus	Equus przewalskii	NA	NCBI via TaxonNamesResolver	Equus caballus	ABC	1	1	1	Ref_1	NA	NA	NA	NA	Ref_117	1	250000	NA	ABC	NA	0	0	0	100	0	0
NATL.24659.howler	Illumina HiSeq	UCSD IGM	2016-04-14	Se Jin Song	National Zoo	USA	fecal	none	unknown	unknown	captive	unknown	adult	black howler monkey	Alouatta pigra	2015-10-20	NA	182253	Metazoa	Chordata	Mammalia	Primates	Atelidae	Alouatta	Alouatta pigra		NCBI via TaxonNamesResolver	Alouatta pigra	ABC	0	1	0	Ref_1	NA	NA	NA	NA	Ref_117	1	7000.03	NA	ABC	NA	40	0	0	60	0	0
NATL.24666.phorse	Illumina HiSeq	UCSD IGM	2016-04-14	Se Jin Song	National Zoo	USA	fecal	none	M	unknown	captive	unknown	adult	przewalski horse	Equus ferus przewalskii	2015-10-20	natl.113916	35510	Metazoa	Chordata	Mammalia	Perissodactyla	Equidae	Equus	Equus przewalskii	NA	NCBI via TaxonNamesResolver	Equus caballus	ABC	1	1	1	Ref_1	NA	NA	NA	NA	Ref_117	1	250000	NA	ABC	NA	0	0	0	100	0	0
NATL.24711.phorse	Illumina HiSeq	UCSD IGM	2016-04-14	Se Jin Song	National Zoo	USA	fecal	none	F	unknown	captive	unknown	adult	przewalski horse	Equus ferus przewalskii	2015-10-20	natl.107275	35510	Metazoa	Chordata	Mammalia	Perissodactyla	Equidae	Equus	Equus przewalskii	NA	NCBI via TaxonNamesResolver	Equus caballus	ABC	1	1	1	Ref_1	NA	NA	NA	NA	Ref_117	1	250000	NA	ABC	NA	0	0	0	100	0	0
NATL.25028.howler	Illumina HiSeq	UCSD IGM	2016-04-14	Se Jin Song	National Zoo	USA	fecal	none	unknown	unknown	captive	unknown	adult	black howler monkey	Alouatta pigra	2015-10-22	NA	182253	Metazoa	Chordata	Mammalia	Primates	Atelidae	Alouatta	Alouatta pigra		NCBI via TaxonNamesResolver	Alouatta pigra	ABC	0	1	0	Ref_1	NA	NA	NA	NA	Ref_117	1	7000.03	NA	ABC	NA	40	0	0	60	0	0
NATL.25062.anteater	Illumina HiSeq	UCSD IGM	2016-04-14	Se Jin Song	National Zoo	USA	fecal	none	unknown	unknown	captive	unknown	adult	giant anteater	Myrmecophaga tridactyla	2015-10-23	natl.114127	71006	Metazoa	Chordata	Mammalia	Pilosa	Myrmecophagidae	Myrmecophaga	Myrmecophaga tridactyla		NCBI via TaxonNamesResolver	Myrmecophaga tridactyla	ABC	1	1	1	Ref_1	NA	NA	NA	NA	Ref_117	1	22333.2	NA	ABC	NA	0	100	0	0	0	0
NATL.25072.phorse	Illumina HiSeq	UCSD IGM	2016-04-14	Se Jin Song	National Zoo	USA	fecal	none	unknown	unknown	captive	unknown	adult	przewalski horse	Equus ferus przewalskii	2015-10-23	NA	35510	Metazoa	Chordata	Mammalia	Perissodactyla	Equidae	Equus	Equus przewalskii	NA	NCBI via TaxonNamesResolver	Equus caballus	ABC	1	1	1	Ref_1	NA	NA	NA	NA	Ref_117	1	250000	NA	ABC	NA	0	0	0	100	0	0
NATL.25080.anteater	Illumina HiSeq	UCSD IGM	2016-04-14	Se Jin Song	National Zoo	USA	fecal	none	M	unknown	captive	unknown	adult	giant anteater	Myrmecophaga tridactyla	2015-10-23	natl.114126	71006	Metazoa	Chordata	Mammalia	Pilosa	Myrmecophagidae	Myrmecophaga	Myrmecophaga tridactyla		NCBI via TaxonNamesResolver	Myrmecophaga tridactyla	ABC	1	1	1	Ref_1	NA	NA	NA	NA	Ref_117	1	22333.2	NA	ABC	NA	0	100	0	0	0	0
NATL.25181.anteater	Illumina HiSeq	UCSD IGM	2016-04-14	Se Jin Song	National Zoo	USA	fecal	none	unknown	unknown	captive	unknown	adult	giant anteater	Myrmecophaga tridactyla	2015-10-21	natl.114126	71006	Metazoa	Chordata	Mammalia	Pilosa	Myrmecophagidae	Myrmecophaga	Myrmecophaga tridactyla		NCBI via TaxonNamesResolver	Myrmecophaga tridactyla	ABC	1	1	1	Ref_1	NA	NA	NA	NA	Ref_117	1	22333.2	NA	ABC	NA	0	100	0	0	0	0
NATL.25184.anteater	Illumina HiSeq	UCSD IGM	2016-04-14	Se Jin Song	National Zoo	USA	fecal	none	unknown	unknown	captive	unknown	adult	giant anteater	Myrmecophaga tridactyla	2015-10-21	natl.114127	71006	Metazoa	Chordata	Mammalia	Pilosa	Myrmecophagidae	Myrmecophaga	Myrmecophaga tridactyla		NCBI via TaxonNamesResolver	Myrmecophaga tridactyla	ABC	1	1	1	Ref_1	NA	NA	NA	NA	Ref_117	1	22333.2	NA	ABC	NA	0	100	0	0	0	0
Przw.6AR.RNAL1.Phorse	Illumina HiSeq	UCSD IGM	2016-04-14	Ludovic Orlando, Claudia Feh, Andaine Seguin-Orlando	Seer Reserve	Mongolia	fecal	RNAlater	F	unknown	wild	adult	adult	Przewalskiis horse	Equus ferus przewalskii	2014-06-06	Przw.6AR	35510	Metazoa	Chordata	Mammalia	Perissodactyla	Equidae	Equus	Equus przewalskii	NA	NCBI via TaxonNamesResolver	Equus caballus	ABC	1	1	1	Ref_1	NA	NA	NA	NA	Ref_117	1	250000	NA	ABC	NA	0	0	0	100	0	0
Przw.6CR.RNAL2.Phorse	Illumina HiSeq	UCSD IGM	2016-04-14	Ludovic Orlando, Claudia Feh, Andaine Seguin-Orlando	Seer Reserve	Mongolia	fecal	RNAlater	M	unknown	wild	adult	adult	Przewalskiis horse	Equus ferus przewalskii	2014-06-06	Przw.6CR	35510	Metazoa	Chordata	Mammalia	Perissodactyla	Equidae	Equus	Equus przewalskii	NA	NCBI via TaxonNamesResolver	Equus caballus	ABC	1	1	1	Ref_1	NA	NA	NA	NA	Ref_117	1	250000	NA	ABC	NA	0	0	0	100	0	0
Przw.7MY.RNAL1.Phorse	Illumina HiSeq	UCSD IGM	2016-04-14	Ludovic Orlando, Claudia Feh, Andaine Seguin-Orlando	Seer Reserve	Mongolia	fecal	RNAlater	M	unknown	wild	adult	adult	Przewalskiis horse	Equus ferus przewalskii	2014-06-07	Przw.7MY	35510	Metazoa	Chordata	Mammalia	Perissodactyla	Equidae	Equus	Equus przewalskii	NA	NCBI via TaxonNamesResolver	Equus caballus	ABC	1	1	1	Ref_1	NA	NA	NA	NA	Ref_117	1	250000	NA	ABC	NA	0	0	0	100	0	0
Przw.8SY.RNAL1.Phorse	Illumina HiSeq	UCSD IGM	2016-04-14	Ludovic Orlando, Claudia Feh, Andaine Seguin-Orlando	Seer Reserve	Mongolia	fecal	RNAlater	F	unknown	wild	unknown	adult	Przewalskiis horse	Equus ferus przewalskii	2014-06-08	Przw.8SY	35510	Metazoa	Chordata	Mammalia	Perissodactyla	Equidae	Equus	Equus przewalskii	NA	NCBI via TaxonNamesResolver	Equus caballus	ABC	1	1	1	Ref_1	NA	NA	NA	NA	Ref_117	1	250000	NA	ABC	NA	0	0	0	100	0	0
TS.002.rhinoceros	Illumina HiSeq	UCSD IGM	2016-04-14	FrŽdŽric Delsuc	Tswalu Kalahari Reserve	South Africa	fecal	none	unknown	unknown	wild	unknown	adult	White rhino	Ceratotherium simum	2014-07-24	TS.002	9807	Metazoa	Chordata	Mammalia	Perissodactyla	Rhinocerotidae	Ceratotherium	Ceratotherium simum		NCBI via TaxonNamesResolver	Ceratotherium simum	ABC	1	1	1	Ref_1	NA	NA	NA	NA	Ref_117	1	2.94999e+06	NA	ABC	NA	0	0	0	100	0	0
TS.003.rhinoceros	Illumina HiSeq	UCSD IGM	2016-04-14	FrŽdŽric Delsuc	Tswalu Kalahari Reserve	South Africa	fecal	none	unknown	unknown	wild	unknown	adult	White rhino	Ceratotherium simum	2014-07-24	TS.003	9807	Metazoa	Chordata	Mammalia	Perissodactyla	Rhinocerotidae	Ceratotherium	Ceratotherium simum		NCBI via TaxonNamesResolver	Ceratotherium simum	ABC	1	1	1	Ref_1	NA	NA	NA	NA	Ref_117	1	2.94999e+06	NA	ABC	NA	0	0	0	100	0	0
TS.006.rhino	Illumina HiSeq	UCSD IGM	2016-04-14	FrŽdŽric Delsuc	Tswalu Kalahari Reserve	South Africa	fecal	none	unknown	unknown	wild	unknown	adult	Black rhino	Diceros bicornis	2014-07-25	TS.006	9805	Metazoa	Chordata	Mammalia	Perissodactyla	Rhinocerotidae	Diceros	Diceros bicornis		NCBI via TaxonNamesResolver	Diceros bicornis	ABC	1	0	1	Ref_1	NA	NA	NA	NA	Ref_117	1	1.18051e+06	NA	ABC	NA	0	0	0	100	0	0
TS.031.cheetah	Illumina HiSeq	UCSD IGM	2016-04-14	FrŽdŽric Delsuc	Tswalu Kalahari Reserve	South Africa	fecal	none	unknown	unknown	wild	unknown	adult	Cheetah	Acinonyx jubatus	2014-07-25	TS.031	32536	Metazoa	Chordata	Mammalia	Carnivora	Felidae	Acinonyx	Acinonyx jubatus		NCBI via TaxonNamesResolver	Acinonyx jubatus	ABC	0	1	0	Ref_1	NA	NA	NA	NA	Ref_117	1	46700	NA	ABC	NA	0	0	0	0	0	0
TS.032.cheetah	Illumina HiSeq	UCSD IGM	2016-04-14	FrŽdŽric Delsuc	Tswalu Kalahari Reserve	South Africa	fecal	none	unknown	unknown	wild	unknown	adult	Cheetah	Acinonyx jubatus	2014-07-25	TS.032	32536	Metazoa	Chordata	Mammalia	Carnivora	Felidae	Acinonyx	Acinonyx jubatus		NCBI via TaxonNamesResolver	Acinonyx jubatus	ABC	0	1	0	Ref_1	NA	NA	NA	NA	Ref_117	1	46700	NA	ABC	NA	0	0	0	0	0	0
TS.038.warthog	Illumina HiSeq	UCSD IGM	2016-04-14	published, Delsuc et al. 2014	Tswalu Kalahari Reserve	South Africa	fecal	none	unknown	unknown	wild	unknown	adult	Warthog	Phacochoerus africanus	2014-07-26	TS.038	41426	Metazoa	Chordata	Mammalia	Cetartiodactyla	Suidae	Phacochoerus	Phacochoerus africanus	NA	NCBI via TaxonNamesResolver	Phacochoerus africanus	ABC	0	0	1	Ref_1	NA	NA	NA	NA	Ref_117	1	82500	NA	ABC	NA	10	0	0	80	10	0
TS.040.warthog	Illumina HiSeq	UCSD IGM	2016-04-14	published, Delsuc et al. 2014	Tswalu Kalahari Reserve	South Africa	fecal	none	unknown	unknown	wild	unknown	adult	Warthog	Phacochoerus africanus	2014-07-26	TS.040	41426	Metazoa	Chordata	Mammalia	Cetartiodactyla	Suidae	Phacochoerus	Phacochoerus africanus	NA	NCBI via TaxonNamesResolver	Phacochoerus africanus	ABC	0	0	1	Ref_1	NA	NA	NA	NA	Ref_117	1	82500	NA	ABC	NA	10	0	0	80	10	0
TS.042.warthog	Illumina HiSeq	UCSD IGM	2016-04-14	published, Delsuc et al. 2014	Tswalu Kalahari Reserve	South Africa	fecal	none	unknown	unknown	wild	unknown	adult	Warthog	Phacochoerus africanus	2014-07-26	TS.042	41426	Metazoa	Chordata	Mammalia	Cetartiodactyla	Suidae	Phacochoerus	Phacochoerus africanus	NA	NCBI via TaxonNamesResolver	Phacochoerus africanus	ABC	0	0	1	Ref_1	NA	NA	NA	NA	Ref_117	1	82500	NA	ABC	NA	10	0	0	80	10	0
TS.049.springbok	Illumina HiSeq	UCSD IGM	2016-04-14	FrŽdŽric Delsuc	Tswalu Kalahari Reserve	South Africa	fecal	none	unknown	unknown	wild	unknown	adult	Springbok	Antidorcas marsupialis	2014-07-26	TS.049	59523	Metazoa	Chordata	Mammalia	Cetartiodactyla	Bovidae	Antidorcas	Antidorcas marsupialis	NA	NCBI via TaxonNamesResolver	Antidorcas marsupialis	ABC	1	1	1	Ref_1	NA	NA	NA	NA	Ref_117	1	31500	NA	ABC	NA	0	0	0	100	0	0
TS.050.springbok	Illumina HiSeq	UCSD IGM	2016-04-14	FrŽdŽric Delsuc	Tswalu Kalahari Reserve	South Africa	fecal	none	unknown	unknown	wild	unknown	adult	Springbok	Antidorcas marsupialis	2014-07-26	TS.050	59523	Metazoa	Chordata	Mammalia	Cetartiodactyla	Bovidae	Antidorcas	Antidorcas marsupialis	NA	NCBI via TaxonNamesResolver	Antidorcas marsupialis	ABC	1	1	1	Ref_1	NA	NA	NA	NA	Ref_117	1	31500	NA	ABC	NA	0	0	0	100	0	0
TS.051.springbok	Illumina HiSeq	UCSD IGM	2016-04-14	FrŽdŽric Delsuc	Tswalu Kalahari Reserve	South Africa	fecal	none	unknown	unknown	wild	unknown	adult	Springbok	Antidorcas marsupialis	2014-07-26	TS.051	59523	Metazoa	Chordata	Mammalia	Cetartiodactyla	Bovidae	Antidorcas	Antidorcas marsupialis	NA	NCBI via TaxonNamesResolver	Antidorcas marsupialis	ABC	1	1	1	Ref_1	NA	NA	NA	NA	Ref_117	1	31500	NA	ABC	NA	0	0	0	100	0	0
TS.057.warthog	Illumina HiSeq	UCSD IGM	2016-04-14	published, Delsuc et al. 2014	Tswalu Kalahari Reserve	South Africa	fecal	none	unknown	unknown	wild	unknown	adult	Warthog	Phacochoerus africanus	2014-07-27	TS.057	41426	Metazoa	Chordata	Mammalia	Cetartiodactyla	Suidae	Phacochoerus	Phacochoerus africanus	NA	NCBI via TaxonNamesResolver	Phacochoerus africanus	ABC	0	0	1	Ref_1	NA	NA	NA	NA	Ref_117	1	82500	NA	ABC	NA	10	0	0	80	10	0
TS.059.wildebeest	Illumina HiSeq	UCSD IGM	2016-04-14	FrŽdŽric Delsuc	Tswalu Kalahari Reserve	South Africa	fecal	none	unknown	unknown	wild	unknown	adult	Blue wildebeest	Connochaetes taurinus	2014-07-27	TS.059	9926	Metazoa	Chordata	Mammalia	Cetartiodactyla	Bovidae	Connochaetes	Connochaetes taurinus	NA	NCBI via TaxonNamesResolver	Connochaetes taurinus	ABC	1	1	0	Ref_1	NA	NA	NA	NA	Ref_117	1	179999	NA	ABC	NA	0	0	0	100	0	0
TS.065.baboon	Illumina HiSeq	UCSD IGM	2016-04-14	published, Delsuc et al. 2014	Tswalu Kalahari Reserve	South Africa	fecal	none	unknown	unknown	wild	unknown	adult	Chacma baboon	Papio ursinus	2014-07-27	TS.065	9557	Metazoa	Chordata	Mammalia	Primates	Cercopithecidae	Papio	Papio ursinus		NCBI via TaxonNamesResolver	Papio ursinus	ABC	0	1	0	Ref_1	NA	NA	NA	NA	Ref_117	1	21250	NA	ABC	NA	40	20	0	10	0	20
TS.086.baboon	Illumina HiSeq	UCSD IGM	2016-04-14	published, Delsuc et al. 2014	Tswalu Kalahari Reserve	South Africa	fecal	none	unknown	unknown	wild	unknown	adult	Chacma baboon	Papio ursinus	2014-07-28	TS.086	9557	Metazoa	Chordata	Mammalia	Primates	Cercopithecidae	Papio	Papio ursinus		NCBI via TaxonNamesResolver	Papio ursinus	ABC	0	1	0	Ref_1	NA	NA	NA	NA	Ref_117	1	21250	NA	ABC	NA	40	20	0	10	0	20
TS.088.wildebeest	Illumina HiSeq	UCSD IGM	2016-04-14	FrŽdŽric Delsuc	Tswalu Kalahari Reserve	South Africa	fecal	none	unknown	unknown	wild	unknown	adult	Blue wildebeest	Connochaetes taurinus	2014-07-28	TS.088	9926	Metazoa	Chordata	Mammalia	Cetartiodactyla	Bovidae	Connochaetes	Connochaetes taurinus	NA	NCBI via TaxonNamesResolver	Connochaetes taurinus	ABC	1	1	0	Ref_1	NA	NA	NA	NA	Ref_117	1	179999	NA	ABC	NA	0	0	0	100	0	0
TS.099.zebra	Illumina HiSeq	UCSD IGM	2016-04-14	FrŽdŽric Delsuc	Tswalu Kalahari Reserve	South Africa	fecal	none	unknown	unknown	wild	unknown	adult	Mountain zebra	Equus zebra hartmannae	2014-07-29	TS.099	73335	Metazoa	Chordata	Mammalia	Perissodactyla	Equidae	Equus	Equus zebra	Equus zebra hartmannae	NCBI via TaxonNamesResolver	Equus zebra	ABC	1	1	1	Ref_1	NA	NA	NA	NA	Ref_117	1	286999	NA	ABC	NA	0	0	0	100	0	0
TS.135	Illumina HiSeq	UCSD IGM	2016-04-14	published, Delsuc et al. 2014	Tswalu Kalahari Reserve	South Africa	fecal	none	unknown	unknown	wild	unknown	adult	Aardvark	Orycteropus afer	2014-07-30	TS.135	9818	Metazoa	Chordata	Mammalia	Tubulidentata	Orycteropodidae	Orycteropus	Orycteropus afer		NCBI via TaxonNamesResolver	Orycteropus afer	ABC	1	0	1	Ref_1	NA	NA	NA	NA	Ref_117	1	52350.4	NA	ABC	NA	0	100	0	0	0	0
TS.137	Illumina HiSeq	UCSD IGM	2016-04-14	published, Delsuc et al. 2014	Tswalu Kalahari Reserve	South Africa	fecal	etoh	unknown	unknown	wild	unknown	adult	Aardvark	Orycteropus afer	2014-07-30	TS.137	9818	Metazoa	Chordata	Mammalia	Tubulidentata	Orycteropodidae	Orycteropus	Orycteropus afer		NCBI via TaxonNamesResolver	Orycteropus afer	ABC	1	0	1	Ref_1	NA	NA	NA	NA	Ref_117	1	52350.4	NA	ABC	NA	0	100	0	0	0	0
TS.146.rhinoceros	Illumina HiSeq	UCSD IGM	2016-04-14	FrŽdŽric Delsuc	Tswalu Kalahari Reserve	South Africa	fecal	none	unknown	unknown	wild	unknown	adult	White rhino	Ceratotherium simum	2014-07-30	TS.146	9807	Metazoa	Chordata	Mammalia	Perissodactyla	Rhinocerotidae	Ceratotherium	Ceratotherium simum		NCBI via TaxonNamesResolver	Ceratotherium simum	ABC	1	1	1	Ref_1	NA	NA	NA	NA	Ref_117	1	2.94999e+06	NA	ABC	NA	0	0	0	100	0	0
TS.150.zebra	Illumina HiSeq	UCSD IGM	2016-04-14	FrŽdŽric Delsuc	Tswalu Kalahari Reserve	South Africa	fecal	none	unknown	unknown	wild	unknown	adult	Plain zebra	Equus burchellii	2014-07-30	TS.150	9790	Metazoa	Chordata	Mammalia	Perissodactyla	Equidae	Equus	Equus quagga		NCBI via TaxonNamesResolver	Equus burchellii	ABC	1	1	1	Ref_1	NA	NA	NA	NA	Ref_117	1	276000	NA	ABC	NA	0	0	0	100	0	0
TS.151.zebra	Illumina HiSeq	UCSD IGM	2016-04-14	FrŽdŽric Delsuc	Tswalu Kalahari Reserve	South Africa	fecal	none	unknown	unknown	wild	unknown	adult	Plain zebra	Equus burchellii	2014-07-30	TS.151	9790	Metazoa	Chordata	Mammalia	Perissodactyla	Equidae	Equus	Equus quagga		NCBI via TaxonNamesResolver	Equus burchellii	ABC	1	1	1	Ref_1	NA	NA	NA	NA	Ref_117	1	276000	NA	ABC	NA	0	0	0	100	0	0
TS.159.antelope	Illumina HiSeq	UCSD IGM	2016-04-14	FrŽdŽric Delsuc	Tswalu Kalahari Reserve	South Africa	fecal	none	unknown	unknown	wild	unknown	adult	Sable antelope	Hippotragus niger	2014-07-30	TS.159	37189	Metazoa	Chordata	Mammalia	Cetartiodactyla	Bovidae	Hippotragus	Hippotragus niger	NA	NCBI via TaxonNamesResolver	Hippotragus niger	ABC	0	1	0	Ref_1	NA	NA	NA	NA	Ref_117	1	227499	NA	ABC	NA	0	0	0	100	0	0
TS.161.antelope	Illumina HiSeq	UCSD IGM	2016-04-14	FrŽdŽric Delsuc	Tswalu Kalahari Reserve	South Africa	fecal	none	unknown	unknown	wild	unknown	adult	Sable antelope	Hippotragus niger	2014-07-30	TS.161	37189	Metazoa	Chordata	Mammalia	Cetartiodactyla	Bovidae	Hippotragus	Hippotragus niger	NA	NCBI via TaxonNamesResolver	Hippotragus niger	ABC	0	1	0	Ref_1	NA	NA	NA	NA	Ref_117	1	227499	NA	ABC	NA	0	0	0	100	0	0
TS.166.giraffe	Illumina HiSeq	UCSD IGM	2016-04-14	FrŽdŽric Delsuc	Tswalu Kalahari Reserve	South Africa	fecal	none	unknown	unknown	wild	unknown	adult	Giraffe	Giraffa camelopardalis	2014-07-30	TS.166	9894	Metazoa	Chordata	Mammalia	Cetartiodactyla	Giraffidae	Giraffa	Giraffa camelopardalis	NA	NCBI via TaxonNamesResolver	Giraffa camelopardalis	ABC	1	0	1	Ref_1	NA	NA	NA	NA	Ref_117	1	899995	NA	ABC	NA	0	0	0	100	0	0
TS.168.impala	Illumina HiSeq	UCSD IGM	2016-04-14	FrŽdŽric Delsuc	Tswalu Kalahari Reserve	South Africa	fecal	none	unknown	unknown	wild	unknown	adult	Impala	Aepyceros melampus	2014-07-30	TS.168	9897	Metazoa	Chordata	Mammalia	Cetartiodactyla	Bovidae	Aepyceros	Aepyceros melampus	NA	NCBI via TaxonNamesResolver	Aepyceros melampus	ABC	1	1	1	Ref_1	NA	NA	NA	NA	Ref_117	1	52500.1	NA	ABC	NA	0	0	0	100	0	0
TS.170.impala	Illumina HiSeq	UCSD IGM	2016-04-14	FrŽdŽric Delsuc	Tswalu Kalahari Reserve	South Africa	fecal	none	M	unknown	wild	unknown	adult	Impala	Aepyceros melampus	2014-07-30	TS.170	9897	Metazoa	Chordata	Mammalia	Cetartiodactyla	Bovidae	Aepyceros	Aepyceros melampus	NA	NCBI via TaxonNamesResolver	Aepyceros melampus	ABC	1	1	1	Ref_1	NA	NA	NA	NA	Ref_117	1	52500.1	NA	ABC	NA	0	0	0	100	0	0
TS.172.impala	Illumina HiSeq	UCSD IGM	2016-04-14	FrŽdŽric Delsuc	Tswalu Kalahari Reserve	South Africa	fecal	none	F	unknown	wild	unknown	adult	Impala	Aepyceros melampus	2014-07-30	TS.172	9897	Metazoa	Chordata	Mammalia	Cetartiodactyla	Bovidae	Aepyceros	Aepyceros melampus	NA	NCBI via TaxonNamesResolver	Aepyceros melampus	ABC	1	1	1	Ref_1	NA	NA	NA	NA	Ref_117	1	52500.1	NA	ABC	NA	0	0	0	100	0	0
TS.174	Illumina HiSeq	UCSD IGM	2016-04-14	published, Delsuc et al. 2014	Tswalu Kalahari Reserve	South Africa	fecal	none	unknown	unknown	wild	unknown	adult	Aardvark	Orycteropus afer	2014-07-30	TS.174	9818	Metazoa	Chordata	Mammalia	Tubulidentata	Orycteropodidae	Orycteropus	Orycteropus afer		NCBI via TaxonNamesResolver	Orycteropus afer	ABC	1	0	1	Ref_1	NA	NA	NA	NA	Ref_117	1	52350.4	NA	ABC	NA	0	100	0	0	0	0
TS.174.aardvark	Illumina HiSeq	UCSD IGM	2016-04-14	published, Delsuc et al. 2014	Tswalu Kalahari Reserve	South Africa	fecal	none	unknown	unknown	wild	unknown	adult	Aardvark	Orycteropus afer	2014-07-30	TS.174	9818	Metazoa	Chordata	Mammalia	Tubulidentata	Orycteropodidae	Orycteropus	Orycteropus afer		NCBI via TaxonNamesResolver	Orycteropus afer	ABC	1	0	1	Ref_1	NA	NA	NA	NA	Ref_117	1	52350.4	NA	ABC	NA	0	100	0	0	0	0
TS.175	Illumina HiSeq	UCSD IGM	2016-04-14	published, Delsuc et al. 2014	Tswalu Kalahari Reserve	South Africa	fecal	none	unknown	unknown	wild	unknown	adult	Aardvark	Orycteropus afer	2014-07-30	TS.175	9818	Metazoa	Chordata	Mammalia	Tubulidentata	Orycteropodidae	Orycteropus	Orycteropus afer		NCBI via TaxonNamesResolver	Orycteropus afer	ABC	1	0	1	Ref_1	NA	NA	NA	NA	Ref_117	1	52350.4	NA	ABC	NA	0	100	0	0	0	0
TS.176.zebra	Illumina HiSeq	UCSD IGM	2016-04-14	FrŽdŽric Delsuc	Tswalu Kalahari Reserve	South Africa	fecal	none	unknown	unknown	wild	unknown	adult	Mountain zebra	Equus zebra hartmannae	2014-07-31	TS.176	73335	Metazoa	Chordata	Mammalia	Perissodactyla	Equidae	Equus	Equus zebra	Equus zebra hartmannae	NCBI via TaxonNamesResolver	Equus zebra	ABC	1	1	1	Ref_1	NA	NA	NA	NA	Ref_117	1	286999	NA	ABC	NA	0	0	0	100	0	0
TS.182.giraffe	Illumina HiSeq	UCSD IGM	2016-04-14	FrŽdŽric Delsuc	Tswalu Kalahari Reserve	South Africa	fecal	none	unknown	unknown	wild	unknown	adult	Giraffe	Giraffa camelopardalis	2014-07-31	TS.182	9894	Metazoa	Chordata	Mammalia	Cetartiodactyla	Giraffidae	Giraffa	Giraffa camelopardalis	NA	NCBI via TaxonNamesResolver	Giraffa camelopardalis	ABC	1	0	1	Ref_1	NA	NA	NA	NA	Ref_117	1	899995	NA	ABC	NA	0	0	0	100	0	0
TS.207.wilddog	Illumina HiSeq	UCSD IGM	2016-04-14	FrŽdŽric Delsuc	Tswalu Kalahari Reserve	South Africa	fecal	none	unknown	unknown	wild	unknown	adult	African wild dog	Lycaon pictus	2014-08-01	TS.207	9622	Metazoa	Chordata	Mammalia	Carnivora	Canidae	Lycaon	Lycaon pictus		NCBI via TaxonNamesResolver	Lycaon pictus	ABC	1	1	0	Ref_1	NA	NA	NA	NA	Ref_117	1	22050.1	NA	ABC	NA	0	0	0	0	0	0
TS.208.wilddog	Illumina HiSeq	UCSD IGM	2016-04-14	FrŽdŽric Delsuc	Tswalu Kalahari Reserve	South Africa	fecal	none	unknown	unknown	wild	unknown	adult	African wild dog	Lycaon pictus	2014-08-01	TS.208	9622	Metazoa	Chordata	Mammalia	Carnivora	Canidae	Lycaon	Lycaon pictus		NCBI via TaxonNamesResolver	Lycaon pictus	ABC	1	1	0	Ref_1	NA	NA	NA	NA	Ref_117	1	22050.1	NA	ABC	NA	0	0	0	0	0	0
TS.209.wilddog	Illumina HiSeq	UCSD IGM	2016-04-14	FrŽdŽric Delsuc	Tswalu Kalahari Reserve	South Africa	fecal	none	unknown	unknown	wild	unknown	adult	African wild dog	Lycaon pictus	2014-08-01	TS.209	9622	Metazoa	Chordata	Mammalia	Carnivora	Canidae	Lycaon	Lycaon pictus		NCBI via TaxonNamesResolver	Lycaon pictus	ABC	1	1	0	Ref_1	NA	NA	NA	NA	Ref_117	1	22050.1	NA	ABC	NA	0	0	0	0	0	0
TS.210.wilddog	Illumina HiSeq	UCSD IGM	2016-04-14	FrŽdŽric Delsuc	Tswalu Kalahari Reserve	South Africa	fecal	none	unknown	unknown	wild	unknown	adult	African wild dog	Lycaon pictus	2014-08-01	TS.210	9622	Metazoa	Chordata	Mammalia	Carnivora	Canidae	Lycaon	Lycaon pictus		NCBI via TaxonNamesResolver	Lycaon pictus	ABC	1	1	0	Ref_1	NA	NA	NA	NA	Ref_117	1	22050.1	NA	ABC	NA	0	0	0	0	0	0
ZU.18191.rhinoceros	Illumina HiSeq	UCSD IGM	2016-04-14	Zurich Zoo	Zurich Zoo	Switzerland	fecal	none	F	healthy	captive	adult	adult	Eastern black rhinoceros	Diceros bicornis michaeli	2014-11-13	zurich.Samira	310714	Metazoa	Chordata	Mammalia	Perissodactyla	Rhinocerotidae	Diceros	Diceros bicornis	Diceros bicornis michaeli	NCBI via TaxonNamesResolver	Diceros bicornis	ABC	1	0	1	Ref_1	NA	NA	NA	NA	Ref_117	1	1.18051e+06	NA	ABC	NA	0	0	0	100	0	0
ZU.18195.wolf	Illumina HiSeq	UCSD IGM	2016-04-14	Zurich Zoo	Zurich Zoo	Switzerland	fecal	none	unknown	healthy	captive	unknown	adult	Mongolian wolf	Canis lupus	2014-11-25	zurich.wolf.1	9612	Metazoa	Chordata	Mammalia	Carnivora	Canidae	Canis	Canis lupus		NCBI via TaxonNamesResolver	Canis lupus	ABC	1	0	1	Ref_1	NA	NA	NA	NA	Ref_117	1	32183.3	NA	ABC	NA	0	0	0	0	0	0
ZU.18199.gorilla	Illumina HiSeq	UCSD IGM	2016-04-14	Zurich Zoo	Zurich Zoo	Switzerland	fecal	none	F	healthy	captive	adult	adult	Western gorilla	Gorilla gorilla gorilla	2014-11-05	zurich.NYokumi	9595	Metazoa	Chordata	Mammalia	Primates	Hominidae	Gorilla	Gorilla gorilla	Gorilla gorilla gorilla	NCBI via TaxonNamesResolver	Gorilla gorilla	ABC	0	1	0	Ref_1	NA	NA	NA	NA	Ref_117	1	131626	NA	ABC	NA	10	0	0	90	0	0
ZU.18207.rhinoceros	Illumina HiSeq	UCSD IGM	2016-04-14	Zurich Zoo	Zurich Zoo	Switzerland	fecal	none	M	healthy	captive	adult	adult	Eastern black rhinoceros	Diceros bicornis michaeli	2014-11-13	zurich.Jeremy	310714	Metazoa	Chordata	Mammalia	Perissodactyla	Rhinocerotidae	Diceros	Diceros bicornis	Diceros bicornis michaeli	NCBI via TaxonNamesResolver	Diceros bicornis	ABC	1	0	1	Ref_1	NA	NA	NA	NA	Ref_117	1	1.18051e+06	NA	ABC	NA	0	0	0	100	0	0
ZU.18217.lemur	Illumina HiSeq	UCSD IGM	2016-04-14	Zurich Zoo	Zurich Zoo	Switzerland	fecal	none	M	healthy	captive	adult	adult	Redfronted brown lemur	Eulemur rufus	2014-11-11	zurich.Rupert	859983	Metazoa	Chordata	Mammalia	Primates	Lemuridae	Eulemur	Eulemur rufus		NCBI via TaxonNamesResolver	Eulemur rufus	ABC	0	1	0	Ref_1	NA	NA	NA	NA	Ref_58	1	2394.62	NA	ABC	NA	30	0	0	70	0	0
ZU.18228.gorilla	Illumina HiSeq	UCSD IGM	2016-04-14	Zurich Zoo	Zurich Zoo	Switzerland	fecal	none	F	healthy	captive	subadult	subadult	Western gorilla	Gorilla gorilla gorilla	2014-11-05	zurich.Haiba	9595	Metazoa	Chordata	Mammalia	Primates	Hominidae	Gorilla	Gorilla gorilla	Gorilla gorilla gorilla	NCBI via TaxonNamesResolver	Gorilla gorilla	ABC	0	1	0	Ref_1	NA	NA	NA	NA	Ref_117	1	131626	NA	ABC	NA	10	0	0	90	0	0
ZU.18232.lemur	Illumina HiSeq	UCSD IGM	2016-04-14	Zurich Zoo	Zurich Zoo	Switzerland	fecal	none	F	healthy	captive	adult	adult	Redfronted brown lemur	Eulemur rufus	2014-11-11	zurich.Sava	859983	Metazoa	Chordata	Mammalia	Primates	Lemuridae	Eulemur	Eulemur rufus		NCBI via TaxonNamesResolver	Eulemur rufus	ABC	0	1	0	Ref_1	NA	NA	NA	NA	Ref_58	1	2394.62	NA	ABC	NA	30	0	0	70	0	0
ZU.18249.zebra	Illumina HiSeq	UCSD IGM	2016-04-14	Zurich Zoo	Zurich Zoo	Switzerland	fecal	none	M	healthy	captive	adult	adult	Chapman Zebra	Equus burchelli chapmani	2014-12-21	zurich.Stripes	35510	Metazoa	Chordata	Mammalia	Perissodactyla	Equidae	Equus	Equus quagga	NA	NCBI via TaxonNamesResolver	Equus burchellii	ABC	1	1	1	Ref_1	NA	NA	NA	NA	Ref_117	1	276000	NA	ABC	NA	0	0	0	100	0	0
ZU.18257.anteater	Illumina HiSeq	UCSD IGM	2016-04-14	Zurich Zoo	Zurich Zoo	Switzerland	fecal	none	F	healthy	captive	adult	adult	Giant anteater	Myrmecophaga tridactyla	2014-11-05	zurich.anteater.1	71006	Metazoa	Chordata	Mammalia	Pilosa	Myrmecophagidae	Myrmecophaga	Myrmecophaga tridactyla		NCBI via TaxonNamesResolver	Myrmecophaga tridactyla	ABC	1	1	1	Ref_1	NA	NA	NA	NA	Ref_117	1	22333.2	NA	ABC	NA	0	100	0	0	0	0
ZU.18269.anteater	Illumina HiSeq	UCSD IGM	2016-04-14	Zurich Zoo	Zurich Zoo	Switzerland	fecal	none	M	healthy	captive	adult	adult	Giant anteater	Myrmecophaga tridactyla	2014-10-30	zurich.Inca	71006	Metazoa	Chordata	Mammalia	Pilosa	Myrmecophagidae	Myrmecophaga	Myrmecophaga tridactyla		NCBI via TaxonNamesResolver	Myrmecophaga tridactyla	ABC	1	1	1	Ref_1	NA	NA	NA	NA	Ref_117	1	22333.2	NA	ABC	NA	0	100	0	0	0	0
[truncated: 99 more columns]
